# Supplementary material for: Autophagy Improves ARA-Rich TAG Accumulation in Mortierella alpina by Regulating Resource Allocation
Source: Microbiol Spectr. 2022 Feb 9;10(1):e01300-21. doi: 10.1128/spectrum.01300-21 (PMC8881083; doi:10.1128/spectrum.01300-21)
Supplement: SUPPLEMENTAL FILE 1 — Supplemental material. Download SPECTRUM01300-21_Supp_1_seq9.xlsx, XLSX file, 0.1 MB [file spectrum01300-21_supp_1_seq9.xlsx]

## Sheet: 166 autophagy related gene
Autophagy-related gene identifited in M.alpina based on gene-wide GO annotation
autophagy-related gene (166)	Preferred_name	KEGG KO	KEGG pathway	KEGG module	KEGG reaction	KEGG rclass	BRITE	KEGG TC	CAZy	BiGG reaction	annot lvl	matching OGs	Best OG	COG cat	description
MA-00024-2	HOG1	ko:K04441	ko01522,ko04010,ko04011,ko04013,ko04015,ko04068,ko04071,ko04139,ko04212,ko04218,ko04261,ko04370,ko04380,ko04550,ko04611,ko04620,ko04621,ko04622,ko04624,ko04657,ko04658,ko04659,ko04660,ko04664,ko04668,ko04670,ko04714,ko04722,ko04723,ko04728,ko04750,ko04912,ko04914,ko04917,ko04926,ko04933,ko05014,ko05120,ko05131,ko05132,ko05133,ko05140,ko05142,ko05145,ko05152,ko05160,ko05164,ko05167,ko05169,ko05205…	M00689			ko00000,ko00001,ko00002,ko01000,ko01001				Fungi	1GT8A@112252,38BZX@33154,3NVMG@4751,KOG0660@1,KOG0660@2759	NA|NA|NA	T	Serine/Threonine protein kinases, catalytic domain
MA-00055-265	SUB8	ko:K01336	ko04138,map04138				ko00000,ko00001,ko01000,ko01002,ko03110				Fungi	1GRTX@112252,38H6S@33154,3NUCW@4751,COG1404@1,KOG1153@2759	NA|NA|NA	O	Mortierella verticillata NRRL 6337
MA-00055-323	VAC8	ko:K08332					ko00000,ko03029,ko04131				Fungi	1GT2R@112252,3ATTB@33154,3NU9V@4751,KOG4224@1,KOG4224@2759	NA|NA|NA	U	Armadillo-like
MA-00067-219	YBT1										Fungi	1GS9T@112252,38DEW@33154,3NUKV@4751,COG1132@1,KOG0054@2759	NA|NA|NA	Q	Mortierella verticillata NRRL 6337
MA-00073-159	2020-04-01	ko:K01381	ko04138,map04138				ko00000,ko00001,ko01000,ko01002				Fungi	1GSB4@112252,38D42@33154,3NW5J@4751,KOG1339@1,KOG1339@2759	NA|NA|NA	O	Mortierella verticillata NRRL 6337
MA-00073-219	PFK2	ko:K00850	ko00010,ko00030,ko00051,ko00052,ko00680,ko01100,ko01110,ko01120,ko01130,ko01200,ko01230,ko03018,ko04152,ko05230,map00010,map00030,map00051,map00052,map00680,map01100,map01110,map01120,map01130,map01200,map01230,map03018,map04152,map05230	M00001,M00345	R00756,R03236,R03237,R03238,R03239,R04779	RC00002,RC00017	ko00000,ko00001,ko00002,ko01000,ko01009,ko03019			iMM904.YGR240C,iND750.YGR240C	Fungi	1GV7Y@112252,38C5Z@33154,3NUSX@4751,COG0205@1,KOG2440@2759	NA|NA|NA	G	Catalyzes the phosphorylation of D-fructose 6-phosphate to fructose 1,6-bisphosphate by ATP, the first committing step of glycolysis
MA-00090-405	PHO85	ko:K06655,ko:K08282	ko04111,ko04138,map04111,map04138				ko00000,ko00001,ko01000				Fungi	1GSZE@112252,38B58@33154,3NVF8@4751,KOG0594@1,KOG0594@2759	NA|NA|NA	T	Protein tyrosine kinase
MA-00120-101	SEC23	ko:K14006	ko04141,map04141	M00404			ko00000,ko00001,ko00002,ko04131				Fungi	1GS8U@112252,38B49@33154,3NU95@4751,COG5047@1,KOG1986@2759	NA|NA|NA	U	Sec23/Sec24 beta-sandwich domain
MA-00153-379	ATG3	ko:K08343	ko04136,ko04138,ko04140,ko05167,map04136,map04138,map04140,map05167				ko00000,ko00001,ko03029,ko04121,ko04131				Fungi	1GSTS@112252,38DPR@33154,3NXTG@4751,KOG2981@1,KOG2981@2759	NA|NA|NA	U	Autophagocytosis associated protein C-terminal
MA-00173-8	OSH6	ko:K22285					ko00000,ko02000,ko04131	2.D.1.1			Fungi	38CEM@33154,3NUQ2@4751,KOG2210@1,KOG2210@2759	NA|NA|NA	T	Belongs to the OSBP family
MA-00184-516	SEC24	ko:K14007	ko04141,map04141	M00404			ko00000,ko00001,ko00002,ko04131				Fungi	1GSIB@112252,3AGJX@33154,3NVER@4751,COG5028@1,KOG1985@2759	NA|NA|NA	U	Sec23/Sec24 beta-sandwich domain
MA-00189-440		ko:K02875	ko03010,map03010	M00177,M00179			br01610,ko00000,ko00001,ko00002,ko03011				Fungi	1GTUY@112252,3A5KJ@33154,3P5AW@4751,COG2163@1,KOG3421@2759	NA|NA|NA	J	Ribosomal protein L14
MA-00189-452	YPT1	ko:K07874	ko05134,map05134				ko00000,ko00001,ko04031,ko04131,ko04147				Fungi	1GVN5@112252,38DXZ@33154,3NUNU@4751,KOG0084@1,KOG0084@2759	NA|NA|NA	U	Mortierella verticillata NRRL 6337 GTP-binding protein ypt1 (205 aa)
MA-00189-96	ATG4	ko:K08342	ko04136,ko04138,ko04140,map04136,map04138,map04140				ko00000,ko00001,ko01000,ko01002,ko03029,ko04131				Fungi	1GTVN@112252,38XHK@33154,3NVXP@4751,KOG2674@1,KOG2674@2759	NA|NA|NA	UZ	Cysteine protease required for the cytoplasm to vacuole transport (Cvt) and autophagy
MA-00213-60	SUB8	ko:K01336	ko04138,map04138				ko00000,ko00001,ko01000,ko01002,ko03110				Fungi	1GRTX@112252,38H6S@33154,3NUCW@4751,COG1404@1,KOG1153@2759	NA|NA|NA	O	Mortierella verticillata NRRL 6337
MA-00320-125	TPK2	ko:K04345	ko01522,ko04010,ko04014,ko04020,ko04024,ko04062,ko04113,ko04114,ko04138,ko04140,ko04211,ko04213,ko04261,ko04270,ko04310,ko04340,ko04341,ko04371,ko04530,ko04540,ko04611,ko04713,ko04714,ko04720,ko04723,ko04724,ko04725,ko04726,ko04727,ko04728,ko04740,ko04742,ko04750,ko04910,ko04911,ko04912,ko04913,ko04914,ko04915,ko04916,ko04918,ko04919,ko04921,ko04922,ko04923,ko04924,ko04925,ko04926,ko04927,ko04934…	M00695			ko00000,ko00001,ko00002,ko01000,ko01001,ko03019,ko03036				Fungi	1GT8R@112252,38C4N@33154,3NU4K@4751,KOG0616@1,KOG0616@2759	NA|NA|NA	T	Extension to Ser/Thr-type protein kinases
MA-00320-47											Fungi	1GS4T@112252,29XJD@1,2RXS0@2759,39RKA@33154,3NXBE@4751	NA|NA|NA	S	to Saccharomyces cerevisiae WHI2 (YOR043W)
MA-00320-6	RAS1	ko:K07827	ko01521,ko01522,ko04010,ko04012,ko04013,ko04014,ko04015,ko04062,ko04068,ko04071,ko04072,ko04137,ko04138,ko04140,ko04150,ko04151,ko04210,ko04211,ko04213,ko04214,ko04218,ko04320,ko04360,ko04370,ko04371,ko04540,ko04550,ko04650,ko04660,ko04662,ko04664,ko04714,ko04720,ko04722,ko04725,ko04726,ko04730,ko04810,ko04910,ko04912,ko04914,ko04915,ko04916,ko04917,ko04919,ko04921,ko04926,ko04933,ko04960,ko05034…				ko00000,ko00001,ko04031,ko04131				Fungi	1GW1W@112252,38C7W@33154,3NUEZ@4751,COG1100@1,KOG0395@2759	NA|NA|NA	S	Mortierella verticillata NRRL 6337
MA-00326-2	ATG8	ko:K08341	ko04068,ko04136,ko04137,ko04138,ko04139,ko04140,ko04212,ko04371,ko04621,ko04727,ko05167,map04068,map04136,map04137,map04138,map04139,map04140,map04212,map04371,map04621,map04727,map05167				ko00000,ko00001,ko03029,ko04121,ko04131				Fungi	1GTNI@112252,3A1NV@33154,3P2RB@4751,KOG1654@1,KOG1654@2759	NA|NA|NA	Z	Mortierella verticillata NRRL 6337
MA-00326-68	RPL13	ko:K02873	ko03010,map03010	M00177,M00179			br01610,ko00000,ko00001,ko00002,ko03011				Fungi	1GSTD@112252,39QV9@33154,3P222@4751,COG4352@1,KOG3295@2759	NA|NA|NA	J	Ribosomal protein L13e
MA-00023-6	FAR11										Fungi	1GWB3@112252,38CWD@33154,3NW4G@4751,KOG3680@1,KOG3680@2759	NA|NA|NA	S	Protein required for hyphal anastomosis
MA-00023-7	FAR11										Fungi	1GWB3@112252,38CWD@33154,3NW4G@4751,KOG3680@1,KOG3680@2759	NA|NA|NA	S	Protein required for hyphal anastomosis
MA-00055-1	SEC4	ko:K07901,ko:K18158	ko04144,ko04152,ko04530,ko04972,map04144,map04152,map04530,map04972				ko00000,ko00001,ko03029,ko03036,ko04031,ko04131,ko04147				Fungi	1GSKF@112252,38GT3@33154,3NXRR@4751,KOG0078@1,KOG0078@2759	NA|NA|NA	U	Rab subfamily of small GTPases
MA-00055-147	VPS5	ko:K17917	ko04144,map04144				ko00000,ko00001,ko04131				Fungi	1GT4P@112252,38B4R@33154,3NUKF@4751,COG5391@1,KOG2273@2759	NA|NA|NA	U	Vps5 C terminal like
MA-00055-180	PCL1	ko:K06656,ko:K06657	ko04111,map04111				ko00000,ko00001				Fungi	1GXI1@112252,39UTS@33154,3NYEI@4751,KOG1674@1,KOG1674@2759	NA|NA|NA	D	Cyclin
MA-00055-77	SNX3	ko:K17918	ko04144,map04144				ko00000,ko00001				Fungi	1GTD6@112252,38XF0@33154,3P1WX@4751,COG5391@1,KOG2527@2759	NA|NA|NA	U	PhoX homologous domain, present in p47phox and p40phox.
MA-00067-211	ATG15	ko:K17900	ko00561,ko01100,ko04138,map00561,map01100,map04138	M00098	R02250,R02687	RC00020,RC00037,RC00041,RC00094	ko00000,ko00001,ko00002,ko01000,ko03029,ko04131				Fungi	1GVZP@112252,38GNK@33154,3NWX1@4751,COG5153@1,KOG4540@2759	NA|NA|NA	G	Mortierella verticillata NRRL 6337
MA-00067-259	SEC7	ko:K18442	ko04144,map04144				ko00000,ko00001,ko04131				Fungi	1GSD9@112252,38B79@33154,3NU1X@4751,COG5307@1,KOG0929@2759	NA|NA|NA	U	Domain of unknown function (DUF1981)
MA-00067-35	BUB1	ko:K02178,ko:K06680	ko04110,ko04111,ko04113,ko04114,ko04914,map04110,map04111,map04113,map04114,map04914				ko00000,ko00001,ko01000,ko01001,ko03036				Fungi	38DN1@33154,3NVH0@4751,KOG1166@1,KOG1166@2759	NA|NA|NA	D	checkpoint
MA-00072-101	TOR1	ko:K07203	ko01521,ko01522,ko04012,ko04066,ko04072,ko04136,ko04138,ko04139,ko04140,ko04150,ko04151,ko04152,ko04211,ko04212,ko04213,ko04218,ko04371,ko04630,ko04659,ko04714,ko04910,ko04919,ko04920,ko04930,ko04931,ko05165,ko05167,ko05200,ko05205,ko05206,ko05210,ko05212,ko05214,ko05215,ko05221,ko05224,ko05225,ko05226,ko05230,ko05231,map01521,map01522,map04012,map04066,map04072,map04136,map04138,map04139,map0414…				ko00000,ko00001,ko01000,ko01001,ko04131			iMM904.YKL203C,iND750.YKL203C	Fungi	1GT43@112252,38D67@33154,3NU9I@4751,COG5032@1,KOG0891@2759	NA|NA|NA	L	Rapamycin binding domain
MA-00072-102	TOR1	ko:K07203	ko01521,ko01522,ko04012,ko04066,ko04072,ko04136,ko04138,ko04139,ko04140,ko04150,ko04151,ko04152,ko04211,ko04212,ko04213,ko04218,ko04371,ko04630,ko04659,ko04714,ko04910,ko04919,ko04920,ko04930,ko04931,ko05165,ko05167,ko05200,ko05205,ko05206,ko05210,ko05212,ko05214,ko05215,ko05221,ko05224,ko05225,ko05226,ko05230,ko05231,map01521,map01522,map04012,map04066,map04072,map04136,map04138,map04139,map0414…				ko00000,ko00001,ko01000,ko01001,ko04131			iMM904.YKL203C,iND750.YKL203C	Fungi	1GT43@112252,38D67@33154,3NU9I@4751,COG5032@1,KOG0891@2759	NA|NA|NA	L	Rapamycin binding domain
MA-00072-134	2020-04-01	ko:K01381	ko04138,map04138				ko00000,ko00001,ko01000,ko01002				Fungi	1GSB4@112252,38D42@33154,3NW5J@4751,KOG1339@1,KOG1339@2759	NA|NA|NA	O	Mortierella verticillata NRRL 6337
MA-00072-79		ko:K00915,ko:K14399	ko00562,ko01100,ko03015,ko04070,ko04138,map00562,map01100,map03015,map04070,map04138	M00132	R03478,R05800,R05801,R10065,R10953	RC00002,RC00078,RC01938	ko00000,ko00001,ko00002,ko01000,ko03019				Fungi	1GXJD@112252,3A003@33154,3P2B4@4751,KOG1620@1,KOG1620@2759	NA|NA|NA	IKT	Inositol polyphosphate kinase
MA-00073-167	TOR1	ko:K07203	ko01521,ko01522,ko04012,ko04066,ko04072,ko04136,ko04138,ko04139,ko04140,ko04150,ko04151,ko04152,ko04211,ko04212,ko04213,ko04218,ko04371,ko04630,ko04659,ko04714,ko04910,ko04919,ko04920,ko04930,ko04931,ko05165,ko05167,ko05200,ko05205,ko05206,ko05210,ko05212,ko05214,ko05215,ko05221,ko05224,ko05225,ko05226,ko05230,ko05231,map01521,map01522,map04012,map04066,map04072,map04136,map04138,map04139,map0414…				ko00000,ko00001,ko01000,ko01001,ko04131			iMM904.YKL203C,iND750.YKL203C	Fungi	1GT43@112252,38D67@33154,3NU9I@4751,COG5032@1,KOG0891@2759	NA|NA|NA	L	Rapamycin binding domain
MA-00073-234	VPS33	ko:K20182	ko04138,map04138				ko00000,ko00001,ko04131				Fungi	1GRZ3@112252,38B73@33154,3NVCM@4751,COG5158@1,KOG1302@2759	NA|NA|NA	U	Sec1 family
MA-00073-26	GEA2	ko:K18443	ko04144,map04144				ko00000,ko00001,ko04131				Fungi	1GSPY@112252,38ENA@33154,3NU9D@4751,COG5307@1,KOG0928@2759	NA|NA|NA	U	Guanine nucleotide exchange factor in Golgi transport N-terminal
MA-00073-30	ATG15	ko:K17900	ko00561,ko01100,ko04138,map00561,map01100,map04138	M00098	R02250,R02687	RC00020,RC00037,RC00041,RC00094	ko00000,ko00001,ko00002,ko01000,ko03029,ko04131				Fungi	1GVZP@112252,38GNK@33154,3NWX1@4751,COG5153@1,KOG4540@2759	NA|NA|NA	G	Mortierella verticillata NRRL 6337
MA-00073-554	YVH1	ko:K14819					ko00000,ko01000,ko01009,ko03009				Fungi	1GU39@112252,38DF8@33154,3NVXN@4751,COG2453@1,KOG1716@2759	NA|NA|NA	V	#NAME?
MA-00073-604	VPS15	ko:K08333	ko04136,ko04138,ko04140,ko04371,map04136,map04138,map04140,map04371				ko00000,ko00001,ko01000,ko01001,ko04131				Fungi	1GSVY@112252,38C2I@33154,3NXFW@4751,KOG1240@1,KOG1240@2759	NA|NA|NA	T	Protein kinase domain
MA-00073-605	VPS15	ko:K08333	ko04136,ko04138,ko04140,ko04371,map04136,map04138,map04140,map04371				ko00000,ko00001,ko01000,ko01001,ko04131				Fungi	1GSVY@112252,38C2I@33154,3NXFW@4751,KOG1240@1,KOG1240@2759	NA|NA|NA	T	Protein kinase domain
MA-00090-171	PPM1	ko:K18203					ko00000,ko01000,ko01009				Fungi	1GUGI@112252,38FIG@33154,3NUP8@4751,KOG2918@1,KOG2918@2759	NA|NA|NA	O	Leucine carboxyl methyltransferase
MA-00090-191	PTC6	ko:K19708	ko04139,map04139				ko00000,ko00001,ko01000,ko01009				Fungi	1GTT4@112252,38GMV@33154,3NZN0@4751,COG0631@1,KOG0698@2759	NA|NA|NA	T	Sigma factor PP2C-like phosphatases
MA-00090-215	TPK2	ko:K08286					ko00000,ko01000				Fungi	1GX5S@112252,39EJR@33154,3NW6U@4751,KOG0583@1,KOG0583@2759	NA|NA|NA	T	Mortierella verticillata NRRL 6337 RAN protein kinase
MA-00090-284	STT4	ko:K00888	ko00562,ko01100,ko04011,ko04070,map00562,map01100,map04011,map04070	M00130	R03361	RC00002,RC00078	ko00000,ko00001,ko00002,ko01000,ko04131				Fungi	1GVEN@112252,38C4G@33154,3NUX7@4751,COG5032@1,KOG0902@2759	NA|NA|NA	T	Phosphoinositide 3-kinase family, accessory domain (PIK domain)
MA-00090-350	RIM15	ko:K12767	ko04113,ko04138,ko04213,map04113,map04138,map04213				ko00000,ko00001,ko01000,ko01001				Fungi	1GSGD@112252,39J86@33154,3NVW1@4751,KOG0605@1,KOG0605@2759	NA|NA|NA	T	cheY-homologous receiver domain
MA-00090-407	PCL5	ko:K21197	ko04138,map04138				ko00000,ko00001				Fungi	1GW9T@112252,38YM7@33154,3NYVQ@4751,KOG1674@1,KOG1674@2759	NA|NA|NA	S	Cyclin
MA-00090-542	VTC2										Fungi	1GVBJ@112252,38I0W@33154,3NVNK@4751,COG5036@1,COG5264@1,KOG1161@2759,KOG4580@2759	NA|NA|NA	OPU	Domain of unknown function (DUF202)
MA-00101-228	COG4	ko:K20291					ko00000,ko04131				Fungi	1GS4Z@112252,38FSM@33154,3NYET@4751,KOG0412@1,KOG0412@2759	NA|NA|NA	U	COG4 transport protein
MA-00101-280	ARL1	ko:K07942					ko00000,ko04031,ko04131				Fungi	1GTEA@112252,38G98@33154,3NWAZ@4751,COG1100@1,KOG0072@2759	NA|NA|NA	U	ARF-like small GTPases; ARF, ADP-ribosylation factor
MA-00101-301	ATG11	ko:K08330	ko04136,ko04138,ko04139,map04136,map04138,map04139				ko00000,ko00001,ko02000,ko03029,ko04131	9.A.15.1			Fungi	1GWY6@112252,28PC2@1,2QVZE@2759,39UM3@33154,3NU5H@4751	NA|NA|NA	U	Involved in cytoplasm to vacuole transport (Cvt), pexophagy, mitophagy and nucleophagy. Recruits mitochondria for their selective degradation via autophagy (mitophagy) during starvation. Works as scaffold proteins that recruit ATG proteins to the pre-autophagosome (PAS), the site of vesicle autophagosome formation. Required for the Cvt vesicles completion (By similarity)
MA-00101-302	ATG11	ko:K08330	ko04136,ko04138,ko04139,map04136,map04138,map04139				ko00000,ko00001,ko02000,ko03029,ko04131	9.A.15.1			Fungi	1GWY6@112252,28PC2@1,2QVZE@2759,39UM3@33154,3NU5H@4751	NA|NA|NA	U	Involved in cytoplasm to vacuole transport (Cvt), pexophagy, mitophagy and nucleophagy. Recruits mitochondria for their selective degradation via autophagy (mitophagy) during starvation. Works as scaffold proteins that recruit ATG proteins to the pre-autophagosome (PAS), the site of vesicle autophagosome formation. Required for the Cvt vesicles completion (By similarity)
MA-00101-357		ko:K20305					ko00000,ko04131				Fungi	1GSSK@112252,38BMA@33154,3NYKG@4751,KOG1938@1,KOG1938@2759	NA|NA|NA	D	ER-Golgi trafficking TRAPP I complex 85 kDa subunit
MA-00101-65	VPS41	ko:K20184	ko04138,map04138				ko00000,ko00001,ko04131				Fungi	1GT25@112252,38CFU@33154,3NWZR@4751,KOG2066@1,KOG2066@2759	NA|NA|NA	U	Clathrin heavy chain repeat homology
MA-00112-348	VAC8	ko:K08332					ko00000,ko03029,ko04131				Fungi	20E1X@147545,3ATTB@33154,3NU9V@4751,3QKFU@4890,3S5CF@5042,KOG4224@1,KOG4224@2759	NA|NA|NA	U	Vacuolar armadillo repeat protein Vac8
MA-00112-90	VPS36	ko:K01426,ko:K12190	ko00330,ko00360,ko00380,ko00627,ko00643,ko01120,ko04144,map00330,map00360,map00380,map00627,map00643,map01120,map04144	M00410	R02540,R03096,R03180,R03909,R05551,R05590	RC00010,RC00100,RC00950,RC01025	ko00000,ko00001,ko00002,ko01000,ko04131,ko04147				Fungi	1GWJK@112252,38CGN@33154,3P0KE@4751,KOG2760@1,KOG2760@2759	NA|NA|NA	U	Vacuolar protein sorting protein 36 Vps36
MA-00112-91		ko:K11841	ko04139,map04139				ko00000,ko00001,ko01000,ko01002,ko04121				Fungi	1GSEB@112252,38D2C@33154,3NWFU@4751,KOG1871@1,KOG1871@2759	NA|NA|NA	O	Ubiquitin carboxyl-terminal hydrolase
MA-00115-5	PCL5	ko:K21197	ko04138,map04138				ko00000,ko00001				Fungi	1GW9T@112252,38YM7@33154,3NYVQ@4751,KOG1674@1,KOG1674@2759	NA|NA|NA	S	Cyclin
MA-00120-158	MVP1	ko:K17922					ko00000				Fungi	1GS9Y@112252,39U3X@33154,3NWJE@4751,COG5391@1,KOG2273@2759	NA|NA|NA	U	PhoX homologous domain, present in p47phox and p40phox.
MA-00120-176	NPR2	ko:K20405	ko04150,map04150				ko00000,ko00001				Fungi	1GUHI@112252,38GUP@33154,3NWXK@4751,KOG3789@1,KOG3789@2759	NA|NA|NA	P	Nitrogen permease regulator 2
MA-00120-21	KOG1	ko:K07204	ko04136,ko04138,ko04140,ko04150,ko04151,ko04152,ko04211,ko04213,ko04714,ko04910,ko05206,map04136,map04138,map04140,map04150,map04151,map04152,map04211,map04213,map04714,map04910,map05206				ko00000,ko00001,ko04131				Fungi	1GS10@112252,38C2A@33154,3NUIX@4751,KOG1517@1,KOG1517@2759	NA|NA|NA	D	WD40 repeats
MA-00120-245	ATG1	ko:K08269	ko04136,ko04138,ko04139,ko04140,ko04150,ko04212,map04136,map04138,map04139,map04140,map04150,map04212				ko00000,ko00001,ko01000,ko01001,ko03029,ko04131				Fungi	1GRY2@112252,38DJF@33154,3NY72@4751,KOG0595@1,KOG0595@2759	NA|NA|NA	T	Protein tyrosine kinase
MA-00120-246	ATG1	ko:K08269	ko04136,ko04138,ko04139,ko04140,ko04150,ko04212,map04136,map04138,map04139,map04140,map04150,map04212				ko00000,ko00001,ko01000,ko01001,ko03029,ko04131				Fungi	1GRY2@112252,38DJF@33154,3NY72@4751,KOG0595@1,KOG0595@2759	NA|NA|NA	T	Protein tyrosine kinase
MA-00120-329		ko:K04706,ko:K20304	ko04120,ko04630,ko05160,map04120,map04630,map05160				ko00000,ko00001,ko04121,ko04131,ko04812				Fungi	1GTPH@112252,38UJQ@33154,3NY0V@4751,KOG3316@1,KOG3316@2759	NA|NA|NA	U	Transport protein particle (TRAPP) component
MA-00120-5	ATG7	ko:K01493,ko:K08337	ko00240,ko01100,ko04136,ko04138,ko04140,ko04216,map00240,map01100,map04136,map04138,map04140,map04216	M00429	R01663	RC00074	ko00000,ko00001,ko00002,ko01000,ko02044,ko03029,ko04121,ko04131				Fungi	1GS4J@112252,38CKP@33154,3NW0M@4751,COG0476@1,KOG2337@2759	NA|NA|NA	H	Ubiquitin-like modifier-activating enzyme ATG7 N-terminus
MA-00133-2	PKC1	ko:K02677,ko:K18050	ko01521,ko04010,ko04011,ko04012,ko04014,ko04015,ko04020,ko04022,ko04066,ko04070,ko04071,ko04072,ko04139,ko04150,ko04151,ko04261,ko04270,ko04310,ko04360,ko04370,ko04371,ko04510,ko04530,ko04540,ko04650,ko04664,ko04666,ko04670,ko04713,ko04720,ko04723,ko04724,ko04725,ko04726,ko04727,ko04728,ko04730,ko04745,ko04750,ko04911,ko04912,ko04916,ko04918,ko04919,ko04921,ko04925,ko04926,ko04930,ko04931,ko04933…				ko00000,ko00001,ko01000,ko01001,ko04131				Fungi	1GVHV@112252,38B5Z@33154,3NVXF@4751,KOG0694@1,KOG0694@2759	NA|NA|NA	T	Mortierella verticillata NRRL 6337 AGC PKC protein kinase
MA-00133-3	PKC1	ko:K02677,ko:K18050	ko01521,ko04010,ko04011,ko04012,ko04014,ko04015,ko04020,ko04022,ko04066,ko04070,ko04071,ko04072,ko04139,ko04150,ko04151,ko04261,ko04270,ko04310,ko04360,ko04370,ko04371,ko04510,ko04530,ko04540,ko04650,ko04664,ko04666,ko04670,ko04713,ko04720,ko04723,ko04724,ko04725,ko04726,ko04727,ko04728,ko04730,ko04745,ko04750,ko04911,ko04912,ko04916,ko04918,ko04919,ko04921,ko04925,ko04926,ko04930,ko04931,ko04933…				ko00000,ko00001,ko01000,ko01001,ko04131				Fungi	1GVHV@112252,38B5Z@33154,3NVXF@4751,KOG0694@1,KOG0694@2759	NA|NA|NA	T	Mortierella verticillata NRRL 6337 AGC PKC protein kinase
MA-00139-199	GTR1	ko:K16185	ko04140,ko04150,map04140,map04150				ko00000,ko00001				Fungi	1GSKI@112252,38EME@33154,3NWKP@4751,KOG3886@1,KOG3886@2759	NA|NA|NA	U	Gtr1/RagA G protein conserved region
MA-00139-300	RPD3	ko:K06067	ko04110,ko04213,ko04330,ko04919,ko05016,ko05034,ko05165,ko05169,ko05200,ko05202,ko05203,ko05220,map04110,map04213,map04330,map04919,map05016,map05034,map05165,map05169,map05200,map05202,map05203,map05220				ko00000,ko00001,ko01000,ko03036				Fungi	1GRXK@112252,38BIK@33154,3NVD7@4751,COG0123@1,KOG1342@2759	NA|NA|NA	B	Histone deacetylase domain
MA-00139-310	SNF1	ko:K12761	ko04113,ko04138,map04113,map04138				ko00000,ko00001,ko01000,ko01001				Fungi	1GSE8@112252,3AGEH@33154,3NUN4@4751,KOG0583@1,KOG0583@2759	NA|NA|NA	T	Ubiquitin associated domain (UBA)
MA-00142-1	RAS1	ko:K07827	ko01521,ko01522,ko04010,ko04012,ko04013,ko04014,ko04015,ko04062,ko04068,ko04071,ko04072,ko04137,ko04138,ko04140,ko04150,ko04151,ko04210,ko04211,ko04213,ko04214,ko04218,ko04320,ko04360,ko04370,ko04371,ko04540,ko04550,ko04650,ko04660,ko04662,ko04664,ko04714,ko04720,ko04722,ko04725,ko04726,ko04730,ko04810,ko04910,ko04912,ko04914,ko04915,ko04916,ko04917,ko04919,ko04921,ko04926,ko04933,ko04960,ko05034…				ko00000,ko00001,ko04031,ko04131				Fungi	1GW1W@112252,38C7W@33154,3NUEZ@4751,COG1100@1,KOG0395@2759	NA|NA|NA	S	Mortierella verticillata NRRL 6337
MA-00153-208	DNM1	ko:K17065	ko04139,ko04214,ko04217,ko04621,ko04668,map04139,map04214,map04217,map04621,map04668				ko00000,ko00001,ko01000,ko03029,ko04131,ko04147				Fungi	1GV86@112252,38C4B@33154,3NU71@4751,COG0699@1,KOG0446@2759	NA|NA|NA	U	Mortierella verticillata NRRL 6337
MA-00153-263	DOA1	ko:K14018	ko04141,map04141				ko00000,ko00001				Fungi	1GS77@112252,38BSR@33154,3NUQN@4751,KOG0301@1,KOG0301@2759	NA|NA|NA	I	PFU (PLAA family ubiquitin binding)
MA-00153-264	SEC23	ko:K14006	ko04141,map04141	M00404			ko00000,ko00001,ko00002,ko04131				Fungi	1GS8U@112252,38B49@33154,3NU95@4751,COG5047@1,KOG1986@2759	NA|NA|NA	U	Sec23/Sec24 beta-sandwich domain
MA-00153-338											Fungi	1GXZ2@112252,3A4AB@33154,3P4XG@4751,KOG4455@1,KOG4455@2759	NA|NA|NA	S	Rab5-interacting protein (Rab5ip)
MA-00153-36	VAM6	ko:K20183	ko04138,map04138				ko00000,ko00001,ko04131				Fungi	1GSRE@112252,38EJP@33154,3NY6X@4751,KOG2063@1,KOG2063@2759	NA|NA|NA	U	Vacuolar sorting protein 39 domain 1
MA-00153-545											Fungi	1GTBP@112252,38C2Z@33154,3NVKY@4751,KOG1362@1,KOG1362@2759	NA|NA|NA	I	Plasma-membrane choline transporter
MA-00153-87		ko:K19718	ko04139,map04139				ko00000,ko00001				Fungi	1GTCY@112252,390RG@33154,3NXYT@4751,KOG0116@1,KOG0116@2759	NA|NA|NA	A	Nuclear transport factor 2 (NTF2) domain
MA-00162-184	MKK1	ko:K08294	ko04011,ko04139,map04011,map04139				ko00000,ko00001,ko01000,ko01001				Fungi	1GV3W@112252,39IWK@33154,3NUYZ@4751,KOG0581@1,KOG0581@2759	NA|NA|NA	T	Mortierella verticillata NRRL 6337 STE STE7 protein kinase
MA-00162-314	YPT1	ko:K07874	ko05134,map05134				ko00000,ko00001,ko04031,ko04131,ko04147				Fungi	1GVN5@112252,38DXZ@33154,3NUNU@4751,KOG0084@1,KOG0084@2759	NA|NA|NA	U	Mortierella verticillata NRRL 6337 GTP-binding protein ypt1 (205 aa)
MA-00162-64	ATG5	ko:K08339	ko04136,ko04137,ko04138,ko04140,ko04211,ko04213,ko04216,ko04621,ko04622,ko05131,map04136,map04137,map04138,map04140,map04211,map04213,map04216,map04621,map04622,map05131				ko00000,ko00001,ko03029,ko04131				Fungi	1GU8I@112252,38FYV@33154,3P28R@4751,KOG2976@1,KOG2976@2759	NA|NA|NA	O	Involved in cytoplasm to vacuole transport (Cvt) and autophagic vesicle formation
MA-00162-81	ATG12	ko:K08336	ko04068,ko04136,ko04138,ko04140,ko04621,ko04622,map04068,map04136,map04138,map04140,map04621,map04622				ko00000,ko00001,ko03029,ko04121,ko04131				Fungi	3A5PA@33154,3P5PA@4751,KOG3439@1,KOG3439@2759	NA|NA|NA	U	Ubiquitin-like protein involved in cytoplasm to vacuole transport (Cvt), autophagic vesicle formation, mitophagy, and nucleophagy
MA-00171-2	RPL13	ko:K02873	ko03010,map03010	M00177,M00179			br01610,ko00000,ko00001,ko00002,ko03011				Fungi	1GSTD@112252,39QV9@33154,3P222@4751,COG4352@1,KOG3295@2759	NA|NA|NA	J	Ribosomal protein L13e
MA-00173-37	ARF1	ko:K07937,ko:K07977	ko04072,ko04144,ko05110,ko05134,map04072,map04144,map05110,map05134				ko00000,ko00001,ko04031,ko04131,ko04147				Fungi	38BDM@33154,3NVWA@4751,3QM2K@4890,3RREK@4891,47AB0@766764,COG1100@1,KOG0070@2759	NA|NA|NA	U	Belongs to the small GTPase superfamily. Arf family
MA-00182-143	tmk2	ko:K04464	ko04010,ko04011,ko04138,ko04139,ko04540,ko04657,ko04722,ko04912,ko04921,ko05206,ko05418,map04010,map04011,map04138,map04139,map04540,map04657,map04722,map04912,map04921,map05206,map05418	M00690			ko00000,ko00001,ko00002,ko01000,ko01001				Fungi	1GSZB@112252,38BZX@33154,3NVP2@4751,KOG0660@1,KOG0660@2759	NA|NA|NA	T	Serine/Threonine protein kinases, catalytic domain
MA-00182-17		ko:K20456					ko00000,ko04131				Fungi	1GY76@112252,38D4N@33154,3NUG8@4751,COG0666@1,KOG0504@2759,KOG1737@1,KOG1737@2759	NA|NA|NA	T	Oxysterol-binding protein
MA-00182-203	MVP1	ko:K17922					ko00000				Fungi	1GS9Y@112252,39U3X@33154,3NWJE@4751,COG5391@1,KOG2273@2759	NA|NA|NA	U	PhoX homologous domain, present in p47phox and p40phox.
MA-00182-343	SIR2	ko:K11121	ko00760,ko01100,ko04213,map00760,map01100,map04213		R00102,R10633	RC00033,RC00096,RC00485	ko00000,ko00001,ko01000,ko03032,ko03036				Fungi	1GSDV@112252,38DCP@33154,3NU55@4751,COG0846@1,KOG2684@2759	NA|NA|NA	BK	Sir2 family
MA-00184-26	npr3	ko:K20406	ko04150,map04150				ko00000,ko00001				Fungi	1GU4X@112252,39W05@33154,3NVP5@4751,KOG3830@1,KOG3830@2759	NA|NA|NA	S	Nitrogen Permease regulator of amino acid transport activity 3
MA-00184-280	SNX4	ko:K17919	ko04144,map04144				ko00000,ko00001,ko04131				Fungi	1GV1R@112252,38H15@33154,3NWUV@4751,COG5391@1,KOG2273@2759	NA|NA|NA	U	Vps5 C terminal like
MA-00184-293	ATG2	ko:K17906	ko04136,ko04138,ko04140,map04136,map04138,map04140				ko00000,ko00001,ko02000,ko03029,ko04131	9.A.15.1			Fungi	1GSBZ@112252,38BHV@33154,3NVTD@4751,KOG2993@1,KOG2993@2759	NA|NA|NA	U	Autophagy-related protein 2 CAD motif
MA-00184-389	IML1	ko:K20404	ko04150,map04150				ko00000,ko00001				Fungi	1GSGW@112252,38E71@33154,3NX2D@4751,KOG3572@1,KOG3572@2759	NA|NA|NA	T	Vacuolar membrane-associated protein Iml1
MA-00184-41	SIR2	ko:K11121	ko00760,ko01100,ko04213,map00760,map01100,map04213		R00102,R10633	RC00033,RC00096,RC00485	ko00000,ko00001,ko01000,ko03032,ko03036				Fungi	1GSDV@112252,38DCP@33154,3NU55@4751,COG0846@1,KOG2684@2759	NA|NA|NA	BK	Sir2 family
MA-00184-426	atg6	ko:K08334	ko04136,ko04137,ko04138,ko04140,ko04215,ko04371,ko05167,map04136,map04137,map04138,map04140,map04215,map04371,map05167				ko00000,ko00001,ko03029,ko04131				Fungi	1GS6F@112252,38BH8@33154,3NUUK@4751,KOG2751@1,KOG2751@2759	NA|NA|NA	T	Autophagy protein Apg6
MA-00184-471	tmk2	ko:K04464	ko04010,ko04011,ko04138,ko04139,ko04540,ko04657,ko04722,ko04912,ko04921,ko05206,ko05418,map04010,map04011,map04138,map04139,map04540,map04657,map04722,map04912,map04921,map05206,map05418	M00690			ko00000,ko00001,ko00002,ko01000,ko01001				Fungi	1GSZB@112252,38BZX@33154,3NVP2@4751,KOG0660@1,KOG0660@2759	NA|NA|NA	T	Serine/Threonine protein kinases, catalytic domain
MA-00184-526		ko:K19718	ko04139,map04139				ko00000,ko00001				Fungi	1GTCY@112252,390RG@33154,3NXYT@4751,KOG0116@1,KOG0116@2759	NA|NA|NA	A	Nuclear transport factor 2 (NTF2) domain
MA-00189-223	MKK1	ko:K08294	ko04011,ko04139,map04011,map04139				ko00000,ko00001,ko01000,ko01001				Fungi	1GV3W@112252,39IWK@33154,3NUYZ@4751,KOG0581@1,KOG0581@2759	NA|NA|NA	T	Mortierella verticillata NRRL 6337 STE STE7 protein kinase
MA-00189-253	COG3	ko:K20290					ko00000,ko04131				Fungi	1GU0K@112252,38C4E@33154,3NV3Q@4751,KOG2604@1,KOG2604@2759	NA|NA|NA	U	Sec34-like family
MA-00189-456	HSV2										Fungi	1GW0P@112252,38DYQ@33154,3NUJF@4751,KOG2111@1,KOG2111@2759	NA|NA|NA	S	WD40 repeats
MA-00189-479	ATG20	ko:K21996					ko00000,ko04131				Fungi	1GRYM@112252,38CKX@33154,3NUQ8@4751,COG5391@1,KOG2273@2759	NA|NA|NA	U	PhoX homologous domain, present in p47phox and p40phox.
MA-00189-500	ryh1	ko:K07893					ko00000,ko04031,ko04131,ko04147				Fungi	1GS68@112252,38CQH@33154,3NYN5@4751,KOG0094@1,KOG0094@2759	NA|NA|NA	U	Ras family
MA-00189-97	ATG5	ko:K08339	ko04136,ko04137,ko04138,ko04140,ko04211,ko04213,ko04216,ko04621,ko04622,ko05131,map04136,map04137,map04138,map04140,map04211,map04213,map04216,map04621,map04622,map05131				ko00000,ko00001,ko03029,ko04131				Fungi	1GU8I@112252,38FYV@33154,3P28R@4751,KOG2976@1,KOG2976@2759	NA|NA|NA	O	Involved in cytoplasm to vacuole transport (Cvt) and autophagic vesicle formation
MA-00206-82	CAP1	ko:K09043					ko00000,ko03000				Fungi	1GUKZ@112252,2BY31@1,2RPD7@2759,39TRC@33154,3NVYA@4751	NA|NA|NA	K	basic region leucin zipper
MA-00210-22	PKC1	ko:K02677,ko:K18050	ko01521,ko04010,ko04011,ko04012,ko04014,ko04015,ko04020,ko04022,ko04066,ko04070,ko04071,ko04072,ko04139,ko04150,ko04151,ko04261,ko04270,ko04310,ko04360,ko04370,ko04371,ko04510,ko04530,ko04540,ko04650,ko04664,ko04666,ko04670,ko04713,ko04720,ko04723,ko04724,ko04725,ko04726,ko04727,ko04728,ko04730,ko04745,ko04750,ko04911,ko04912,ko04916,ko04918,ko04919,ko04921,ko04925,ko04926,ko04930,ko04931,ko04933…				ko00000,ko00001,ko01000,ko01001,ko04131				Fungi	1GVHV@112252,38B5Z@33154,3NVXF@4751,KOG0694@1,KOG0694@2759	NA|NA|NA	T	Mortierella verticillata NRRL 6337 AGC PKC protein kinase
MA-00210-36	EPL1	ko:K11322					ko00000,ko03036				Fungi	1GVN1@112252,38FCW@33154,3NXHJ@4751,KOG2261@1,KOG2261@2759	NA|NA|NA	K	Enhancer of polycomb-like
MA-00210-52	PMR1	ko:K01537,ko:K20291					ko00000,ko01000,ko04131	3.A.3.2			Fungi	1GSXZ@112252,38B7J@33154,3NUDF@4751,COG0474@1,KOG0202@2759	NA|NA|NA	P	This magnesium-dependent enzyme catalyzes the hydrolysis of ATP coupled with the transport of calcium
MA-00210-67	VPS21	ko:K07889,ko:K07976	ko04014,ko04144,ko04145,ko04962,ko05146,ko05152,map04014,map04144,map04145,map04962,map05146,map05152				ko00000,ko00001,ko04031,ko04131,ko04147				Fungi	1GVEE@112252,38HB3@33154,3NY6F@4751,KOG0092@1,KOG0092@2759	NA|NA|NA	U	Rab subfamily of small GTPases
MA-00213-157	HOG1	ko:K04441	ko01522,ko04010,ko04011,ko04013,ko04015,ko04068,ko04071,ko04139,ko04212,ko04218,ko04261,ko04370,ko04380,ko04550,ko04611,ko04620,ko04621,ko04622,ko04624,ko04657,ko04658,ko04659,ko04660,ko04664,ko04668,ko04670,ko04714,ko04722,ko04723,ko04728,ko04750,ko04912,ko04914,ko04917,ko04926,ko04933,ko05014,ko05120,ko05131,ko05132,ko05133,ko05140,ko05142,ko05145,ko05152,ko05160,ko05164,ko05167,ko05169,ko05205…	M00689			ko00000,ko00001,ko00002,ko01000,ko01001				Fungi	1GT8A@112252,38BZX@33154,3NVMG@4751,KOG0660@1,KOG0660@2759	NA|NA|NA	T	Serine/Threonine protein kinases, catalytic domain
MA-00213-163		ko:K17987,ko:K21997	ko04137,map04137				ko00000,ko00001,ko03029,ko04131				Fungi	1GTV6@112252,38C1Q@33154,3NTYG@4751,KOG4351@1,KOG4351@2759,KOG4582@1,KOG4582@2759	NA|NA|NA	S	Ig-like domain from next to BRCA1 gene
MA-00213-257		ko:K08502	ko04130,ko04138,map04130,map04138				ko00000,ko00001,ko04131				Fungi	39JE6@33154,3Q3QT@4751,KOG3202@1,KOG3202@2759	NA|NA|NA	U	to Saccharomyces cerevisiae VAM7 (YGL212W)
MA-00213-284	OSH3	ko:K20463					ko00000,ko04131				Fungi	1GRWI@112252,38D4N@33154,3NVUP@4751,KOG1737@1,KOG1737@2759	NA|NA|NA	T	Pleckstrin homology domain
MA-00213-311	ATG18	ko:K17908	ko04136,ko04138,ko04140,map04136,map04138,map04140				ko00000,ko00001,ko02000,ko03029,ko04131	9.A.15.1			Fungi	1GSV4@112252,38C5B@33154,3NVSY@4751,KOG2110@1,KOG2110@2759	NA|NA|NA	U	WD40 repeats
MA-00213-332	CDC48	ko:K13525	ko04141,ko05134,map04141,map05134	M00400,M00403			ko00000,ko00001,ko00002,ko03019,ko04131,ko04147	3.A.16.1			Fungi	1GSI7@112252,38BWW@33154,3NWIH@4751,COG0464@1,KOG0730@2759	NA|NA|NA	O	Cell division protein 48 (CDC48) domain 2
MA-00213-349	TPK2	ko:K04345	ko01522,ko04010,ko04014,ko04020,ko04024,ko04062,ko04113,ko04114,ko04138,ko04140,ko04211,ko04213,ko04261,ko04270,ko04310,ko04340,ko04341,ko04371,ko04530,ko04540,ko04611,ko04713,ko04714,ko04720,ko04723,ko04724,ko04725,ko04726,ko04727,ko04728,ko04740,ko04742,ko04750,ko04910,ko04911,ko04912,ko04913,ko04914,ko04915,ko04916,ko04918,ko04919,ko04921,ko04922,ko04923,ko04924,ko04925,ko04926,ko04927,ko04934…	M00695			ko00000,ko00001,ko00002,ko01000,ko01001,ko03019,ko03036				Fungi	38C4N@33154,3NU4K@4751,KOG0616@1,KOG0616@2759	NA|NA|NA	T	camp-dependent protein kinase
MA-00213-363	VTC4										Fungi	1GSVT@112252,38D0A@33154,3NU6V@4751,COG5036@1,COG5264@1,KOG1161@2759,KOG4580@2759	NA|NA|NA	OPU	Mortierella verticillata NRRL 6337
MA-00213-390	GTR2	ko:K16186	ko04140,ko04150,map04140,map04150				ko00000,ko00001				Fungi	1GSC8@112252,38C0P@33154,3NVBT@4751,KOG3887@1,KOG3887@2759	NA|NA|NA	U	Gtr1/RagA G protein conserved region
MA-00213-391	GTR2	ko:K16186	ko04140,ko04150,map04140,map04150				ko00000,ko00001				Fungi	1GSC8@112252,38C0P@33154,3NVBT@4751,KOG3887@1,KOG3887@2759	NA|NA|NA	U	Gtr1/RagA G protein conserved region
MA-00213-478	PKC1	ko:K02677,ko:K18050	ko01521,ko04010,ko04011,ko04012,ko04014,ko04015,ko04020,ko04022,ko04066,ko04070,ko04071,ko04072,ko04139,ko04150,ko04151,ko04261,ko04270,ko04310,ko04360,ko04370,ko04371,ko04510,ko04530,ko04540,ko04650,ko04664,ko04666,ko04670,ko04713,ko04720,ko04723,ko04724,ko04725,ko04726,ko04727,ko04728,ko04730,ko04745,ko04750,ko04911,ko04912,ko04916,ko04918,ko04919,ko04921,ko04925,ko04926,ko04930,ko04931,ko04933…				ko00000,ko00001,ko01000,ko01001,ko04131				Fungi	1GVHV@112252,38B5Z@33154,3NVXF@4751,KOG0694@1,KOG0694@2759	NA|NA|NA	T	Mortierella verticillata NRRL 6337 AGC PKC protein kinase
MA-00213-501	VTC1										Fungi	1GWZN@112252,3A1SA@33154,3P2Q0@4751,COG5264@1,KOG4580@2759	NA|NA|NA	OU	Domain of unknown function (DUF202)
MA-00213-623	PRO1	ko:K00931	ko00330,ko00332,ko01100,ko01130,ko01230,map00330,map00332,map01100,map01130,map01230	M00015	R00239	RC00002,RC00043	ko00000,ko00001,ko00002,ko01000				Fungi	1GSBU@112252,38EIH@33154,3NUC0@4751,COG0263@1,KOG1154@2759	NA|NA|NA	E	Amino acid kinase family
MA-00213-628	VPS4	ko:K12196	ko04144,ko04217,map04144,map04217	M00412			ko00000,ko00001,ko00002,ko04131				Fungi	1GRVV@112252,38D1Q@33154,3NUSN@4751,KOG0739@1,KOG0739@2759	NA|NA|NA	O	Vps4 C terminal oligomerisation domain
MA-00224-1		ko:K02875	ko03010,map03010	M00177,M00179			br01610,ko00000,ko00001,ko00002,ko03011				Fungi	1GTUY@112252,3A5KJ@33154,3P5AW@4751,COG2163@1,KOG3421@2759	NA|NA|NA	J	Ribosomal protein L14
MA-00268-101	hulA	ko:K10591	ko04011,ko04120,ko04144,ko04530,ko05169,map04011,map04120,map04144,map04530,map05169				ko00000,ko00001,ko01000,ko03029,ko04121,ko04131				Fungi	1GSG7@112252,38CB4@33154,3NWRW@4751,COG5021@1,KOG0940@2759	NA|NA|NA	O	Domain Homologous to E6-AP Carboxyl Terminus with
MA-00268-171	TPK2	ko:K04345	ko01522,ko04010,ko04014,ko04020,ko04024,ko04062,ko04113,ko04114,ko04138,ko04140,ko04211,ko04213,ko04261,ko04270,ko04310,ko04340,ko04341,ko04371,ko04530,ko04540,ko04611,ko04713,ko04714,ko04720,ko04723,ko04724,ko04725,ko04726,ko04727,ko04728,ko04740,ko04742,ko04750,ko04910,ko04911,ko04912,ko04913,ko04914,ko04915,ko04916,ko04918,ko04919,ko04921,ko04922,ko04923,ko04924,ko04925,ko04926,ko04927,ko04934…	M00695			ko00000,ko00001,ko00002,ko01000,ko01001,ko03019,ko03036				Fungi	1GT8R@112252,38C4N@33154,3NU4K@4751,KOG0616@1,KOG0616@2759	NA|NA|NA	T	Extension to Ser/Thr-type protein kinases
MA-00268-57											Fungi	1GS4T@112252,29XJD@1,2RXS0@2759,39RKA@33154,3NXBE@4751	NA|NA|NA	S	to Saccharomyces cerevisiae WHI2 (YOR043W)
MA-00270-12	CAP1	ko:K09043					ko00000,ko03000				Fungi	1GUKZ@112252,2BY31@1,2RPD7@2759,39TRC@33154,3NVYA@4751	NA|NA|NA	K	basic region leucin zipper
MA-00270-56	HRR25	ko:K14758	ko03008,map03008				ko00000,ko00001,ko01000,ko01001,ko03009,ko03016				Fungi	1GV4X@112252,38BQ1@33154,3NUPD@4751,KOG1164@1,KOG1164@2759	NA|NA|NA	T	Protein tyrosine kinase
MA-00270-98		ko:K19730	ko04136,ko04140,ko04211,map04136,map04140,map04211				ko00000,ko00001,ko04131				Fungi	1GXAI@112252,3A0YV@33154,3NVUK@4751,KOG4493@1,KOG4493@2759	NA|NA|NA	S	Autophagy-related protein 101
MA-00283-1	KES1	ko:K20465					ko00000,ko04131				Fungi	1GW05@112252,38G8A@33154,3NU29@4751,KOG2210@1,KOG2210@2759	NA|NA|NA	T	Oxysterol-binding protein
MA-00297-146											Fungi	1GTHR@112252,38I3R@33154,3NW3H@4751,KOG0621@1,KOG0621@2759	NA|NA|NA	M	Scramblase
MA-00297-236	VTI1	ko:K08493	ko04130,ko04138,map04130,map04138				ko00000,ko00001,ko04131				Fungi	1GTPX@112252,39STY@33154,3NWBQ@4751,KOG1666@1,KOG1666@2759	NA|NA|NA	U	Vesicle transport v-SNARE protein N-terminus
MA-00297-248	VTI1	ko:K08493	ko04130,ko04138,map04130,map04138				ko00000,ko00001,ko04131				Fungi	1GTPX@112252,39STY@33154,3NWBQ@4751,KOG1666@1,KOG1666@2759	NA|NA|NA	U	Vesicle transport v-SNARE protein N-terminus
MA-00297-304	ATG9	ko:K17907	ko04136,ko04137,ko04138,ko04140,map04136,map04137,map04138,map04140				ko00000,ko00001,ko02000,ko03029,ko04131	9.A.15.1			Fungi	1GRVI@112252,38E8G@33154,3NXZS@4751,KOG2173@1,KOG2173@2759	NA|NA|NA	U	Involved in autophagy and cytoplasm to vacuole transport (Cvt) vesicle formation. Plays a key role in the organization of the preautophagosomal structure phagophore assembly site (PAS), the nucleating site for formation of the sequestering vesicle
MA-00297-305	ATG9	ko:K17907	ko04136,ko04137,ko04138,ko04140,map04136,map04137,map04138,map04140				ko00000,ko00001,ko02000,ko03029,ko04131	9.A.15.1			Fungi	1GRVI@112252,38E8G@33154,3NXZS@4751,KOG2173@1,KOG2173@2759	NA|NA|NA	U	Involved in autophagy and cytoplasm to vacuole transport (Cvt) vesicle formation. Plays a key role in the organization of the preautophagosomal structure phagophore assembly site (PAS), the nucleating site for formation of the sequestering vesicle
MA-00297-309	TPK2	ko:K08286					ko00000,ko01000				Fungi	1GX5S@112252,39EJR@33154,3NW6U@4751,KOG0583@1,KOG0583@2759	NA|NA|NA	T	Mortierella verticillata NRRL 6337 RAN protein kinase
MA-00297-487	TRS130	ko:K20307					ko00000,ko04131				Fungi	1GSB1@112252,38FFP@33154,3NVW7@4751,KOG1931@1,KOG1931@2759	NA|NA|NA	O	Trafficking protein particle complex subunit 10, TRAPPC10
MA-00297-488	TRS130	ko:K20307					ko00000,ko04131				Fungi	1GSB1@112252,38FFP@33154,3NVW7@4751,KOG1931@1,KOG1931@2759	NA|NA|NA	O	Trafficking protein particle complex subunit 10, TRAPPC10
MA-00297-524	MON1	ko:K20195	ko04138,map04138				ko00000,ko00001,ko04131				Fungi	1GSK1@112252,38CMS@33154,3NUUU@4751,KOG0997@1,KOG0997@2759	NA|NA|NA	S	Trafficking protein Mon1
MA-00297-525	MON1	ko:K20195	ko04138,map04138				ko00000,ko00001,ko04131				Fungi	1GSK1@112252,38CMS@33154,3NUUU@4751,KOG0997@1,KOG0997@2759	NA|NA|NA	S	Trafficking protein Mon1
MA-00297-527	MAK10	ko:K20823					ko00000,ko04131				Fungi	1GU9U@112252,38EPQ@33154,3NZJK@4751,KOG2343@1,KOG2343@2759	NA|NA|NA	S	Mak10 subunit, NatC N(alpha)-terminal acetyltransferase
MA-00297-61	SEC18	ko:K06027	ko04138,ko04721,ko04727,ko04962,map04138,map04721,map04727,map04962				ko00000,ko00001,ko01000,ko04131	1.F.1.1			Fungi	1GSCG@112252,38CBE@33154,3NV43@4751,COG0464@1,KOG0741@2759	NA|NA|NA	O	Cell division protein 48 (CDC48) N-terminal domain
MA-00320-106	hulA	ko:K10591	ko04011,ko04120,ko04144,ko04530,ko05169,map04011,map04120,map04144,map04530,map05169				ko00000,ko00001,ko01000,ko03029,ko04121,ko04131				Fungi	1GSG7@112252,38CB4@33154,3NWRW@4751,COG5021@1,KOG0940@2759	NA|NA|NA	O	Domain Homologous to E6-AP Carboxyl Terminus with
MA-00320-109	VPS52	ko:K20298					ko00000,ko04131				Fungi	1GU43@112252,38D69@33154,3NUU5@4751,KOG1961@1,KOG1961@2759	NA|NA|NA	UZ	Vps52 / Sac2 family
MA-00320-113	ATG13	ko:K08331	ko04136,ko04138,ko04140,ko04211,map04136,map04138,map04140,map04211				ko00000,ko00001,ko03029,ko04131				Fungi	1GTUJ@112252,39RFI@33154,3NVHQ@4751,KOG4573@1,KOG4573@2759	NA|NA|NA	U	Autophagy-related protein 13
MA-00320-154	BPH1	ko:K22262					ko00000,ko04131				Fungi	1GSK6@112252,3AMG3@33154,3NWIJ@4751,KOG1786@1,KOG1786@2759,KOG1788@1,KOG1788@2759	NA|NA|NA	TU	beige BEACH domain-containing protein
MA-00320-90	ESA1	ko:K11304	ko05166,map05166				ko00000,ko00001,ko01000,ko03036				Fungi	1GSSA@112252,38BNE@33154,3NV9K@4751,COG5027@1,KOG2747@2759	NA|NA|NA	B	RNA binding activity-knot of a chromodomain
MA-00323-178	ATG15	ko:K17900	ko00561,ko01100,ko04138,map00561,map01100,map04138	M00098	R02250,R02687	RC00020,RC00037,RC00041,RC00094	ko00000,ko00001,ko00002,ko01000,ko03029,ko04131				Fungi	1GVZP@112252,38GNK@33154,3NWX1@4751,COG5153@1,KOG4540@2759	NA|NA|NA	G	Mortierella verticillata NRRL 6337
MA-00323-28	PCL1	ko:K06656,ko:K06657	ko04111,map04111				ko00000,ko00001				Fungi	1GXI1@112252,39UTS@33154,3NYEI@4751,KOG1674@1,KOG1674@2759	NA|NA|NA	D	Cyclin
MA-00323-70	KES1	ko:K20465					ko00000,ko04131				Fungi	1GW05@112252,38G8A@33154,3NU29@4751,KOG2210@1,KOG2210@2759	NA|NA|NA	T	Oxysterol-binding protein
MA-00326-30	BCK1	ko:K11229	ko04011,ko04139,map04011,map04139				ko00000,ko00001,ko01000,ko01001				Fungi	1GV54@112252,39J79@33154,3NVHJ@4751,KOG0198@1,KOG0198@2759	NA|NA|NA	T	Protein tyrosine kinase
MA-00326-7	OSH6	ko:K22285					ko00000,ko02000,ko04131	2.D.1.1			Fungi	38CEM@33154,3NUQ2@4751,KOG2210@1,KOG2210@2759	NA|NA|NA	T	Belongs to the OSBP family
MA-00334-100	VPS4	ko:K12196	ko04144,ko04217,map04144,map04217	M00412			ko00000,ko00001,ko00002,ko04131				Fungi	1GRVV@112252,38D1Q@33154,3NUSN@4751,KOG0739@1,KOG0739@2759	NA|NA|NA	O	Vps4 C terminal oligomerisation domain
MA-00334-101	VPS4	ko:K12196	ko04144,ko04217,map04144,map04217	M00412			ko00000,ko00001,ko00002,ko04131				Fungi	1GRVV@112252,38D1Q@33154,3NUSN@4751,KOG0739@1,KOG0739@2759	NA|NA|NA	O	Vps4 C terminal oligomerisation domain
MA-00334-270	PCL5	ko:K21197	ko04138,map04138				ko00000,ko00001				Fungi	1GW9T@112252,38YM7@33154,3NYVQ@4751,KOG1674@1,KOG1674@2759	NA|NA|NA	S	Cyclin
MA-00334-29	VTC1										Fungi	1GWZN@112252,3A1SA@33154,3P2Q0@4751,COG5264@1,KOG4580@2759	NA|NA|NA	OU	Domain of unknown function (DUF202)
MA-00334-302	CDC48	ko:K13525	ko04141,ko05134,map04141,map05134	M00400,M00403			ko00000,ko00001,ko00002,ko03019,ko04131,ko04147	3.A.16.1			Fungi	1GSI7@112252,38BWW@33154,3NWIH@4751,COG0464@1,KOG0730@2759	NA|NA|NA	O	Cell division protein 48 (CDC48) domain 2
MA-00334-314	ATG18	ko:K17908	ko04136,ko04138,ko04140,map04136,map04138,map04140				ko00000,ko00001,ko02000,ko03029,ko04131	9.A.15.1			Fungi	1GSV4@112252,38C5B@33154,3NVSY@4751,KOG2110@1,KOG2110@2759	NA|NA|NA	U	WD40 repeats
MA-00334-330	OSH3	ko:K20463					ko00000,ko04131				Fungi	1GRWI@112252,38D4N@33154,3NVUP@4751,KOG1737@1,KOG1737@2759	NA|NA|NA	T	Pleckstrin homology domain
MA-00334-382		ko:K07897	ko04137,ko04138,ko04140,ko04144,ko04145,ko05132,ko05146,ko05152,map04137,map04138,map04140,map04144,map04145,map05132,map05146,map05152				ko00000,ko00001,ko04031,ko04131,ko04147				Fungi	1GSAB@112252,38C61@33154,3NWMV@4751,KOG0394@1,KOG0394@2759	NA|NA|NA	U	Rab subfamily of small GTPases
MA-00334-389	SHP1	ko:K14012	ko04141,map04141				ko00000,ko00001				Fungi	1GRTY@112252,38GGJ@33154,3NW1D@4751,KOG2086@1,KOG2086@2759	NA|NA|NA	Y	Domain present in Saccharomyces cerevisiae Shp1, Drosophila melanogaster eyes closed gene (eyc), and vertebrate p47.
MA-00334-409		ko:K17987,ko:K21997	ko04137,map04137				ko00000,ko00001,ko03029,ko04131				Fungi	1GTV6@112252,38C1Q@33154,3NTYG@4751,KOG4351@1,KOG4351@2759,KOG4582@1,KOG4582@2759	NA|NA|NA	S	Ig-like domain from next to BRCA1 gene
MA-00334-451	VPS34	ko:K00914	ko00562,ko01100,ko04070,ko04136,ko04138,ko04140,ko04145,ko04371,ko05152,ko05167,map00562,map01100,map04070,map04136,map04138,map04140,map04145,map04371,map05152,map05167		R03362	RC00002,RC00078	ko00000,ko00001,ko01000,ko04131			iMM904.YLR240W,iND750.YLR240W	Fungi	1GSRT@112252,38BZG@33154,3NWH2@4751,COG5032@1,KOG0906@2759	NA|NA|NA	TU	Phosphoinositide 3-kinase family, accessory domain (PIK domain)
MA-00334-459	PHO80	ko:K06654	ko04111,map04111				ko00000,ko00001,ko03000				Fungi	1GWY1@112252,39XS5@33154,3NY21@4751,KOG1674@1,KOG1674@2759	NA|NA|NA	S	Cyclin-dependent protein kinase regulator Pho80
MA-00334-469	EGD1	ko:K01527	ko04214,map04214				ko00000,ko00001				Fungi	1GU1F@112252,38BQN@33154,3P2BQ@4751,KOG2240@1,KOG2240@2759	NA|NA|NA	K	NAC domain
MA-00334-525	VAC8	ko:K08332					ko00000,ko03029,ko04131				Fungi	1GT2R@112252,3ATTB@33154,3NU9V@4751,KOG4224@1,KOG4224@2759	NA|NA|NA	U	Armadillo-like
MA-00334-74	VMA2	ko:K02147	ko00190,ko01100,ko04145,ko04150,ko04721,ko04966,ko05110,ko05120,ko05323,map00190,map01100,map04145,map04150,map04721,map04966,map05110,map05120,map05323	M00160			ko00000,ko00001,ko00002,ko04147	3.A.2.2			Fungi	1GSZR@112252,38F6K@33154,3NWY5@4751,COG1156@1,KOG1351@2759	NA|NA|NA	C	ATP synthase alpha/beta family, nucleotide-binding domain
MA-00334-89	SEC17	ko:K15296	ko04138,ko04721,map04138,map04721				ko00000,ko00001,ko04131				Fungi	1GVDH@112252,38GSG@33154,3NWP2@4751,KOG1586@1,KOG1586@2759	NA|NA|NA	U	Soluble NSF attachment protein, SNAP

## Sheet: transcriptomics（total 109）
Autophagy-related gene identifited at mRNA level and the aboudance of gene expression level priot to and after nitrogen limitation
Label	Prior nitrogen limitation	After nitrogen limitation	68 VS. 8 h	68 VS. 8 h
gene_id	sample_8 h_FPKM	sample_68 h_FPKM	Fold change	Log 2 Fold change
MA-00323-28	2.19716	108.118	49.2081	5.62082
MA-00182-203	3.1755	55.8196	17.5782	4.13572
MA-00213-163	5.2024	90.1539	17.3293	4.11514
MA-00090-191	5.87273	74.4006	12.6688	3.66321
MA-00162-81	29.5374	203.866	6.90196	2.78701
MA-00213-60	55.7198	348.312	6.25114	2.64412
MA-00320-125	16.3725	86.1341	5.2609	2.39531
MA-00334-101	29.0449	131.187	4.5167	2.17527
MA-00073-605	9.94889	42.5204	4.27388	2.09555
MA-00320-47	9.66961	37.6952	3.89832	1.96285
MA-00334-409	18.0219	66.913	3.71287	1.89254
MA-00189-96	16.0677	52.5462	3.2703	1.70942
MA-00326-2	133.006	404.582	3.04183	1.60494
MA-00334-270	35.4837	100.389	2.82916	1.50037
MA-00189-452	63.0524	172.329	2.73311	1.45054
MA-00162-184	28.4361	74.7578	2.62898	1.3945
MA-00090-407	26.285	67.1532	2.55481	1.35322
MA-00189-456	18.1311	45.1131	2.48816	1.31508
MA-00270-12	40.7109	99.8972	2.45382	1.29503
MA-00297-248	46.5397	111.885	2.40408	1.26548
MA-00112-90	14.0577	33.2291	2.36377	1.24109
MA-00055-323	42.3909	95.3329	2.2489	1.16922
MA-00120-329	34.4679	77.4221	2.24621	1.16749
MA-00320-6	31.8387	71.0737	2.23231	1.15853
MA-00268-57	15.9625	35.5521	2.22723	1.15525
MA-00090-215	20.6081	43.5681	2.11413	1.08006
MA-00073-554	16.7044	32.0228	1.91703	0.938871
MA-00073-30	27.9212	53.2649	1.90769	0.931824
MA-00120-246	19.9075	37.8293	1.90025	0.926192
MA-00073-159	172.324	307.198	1.78268	0.834045
MA-00213-257	35.7842	63.014	1.76094	0.81635
MA-00153-263	29.149	48.325	1.65786	0.729323
MA-00189-479	29.6384	45.417	1.53237	0.615765
MA-00297-487	23.4179	34.2629	1.46311	0.549036
MA-00182-143	68.5698	98.9151	1.44255	0.528617
MA-00055-265	135.573	183.27	1.35182	0.434901
MA-00120-5	29.1437	38.7421	1.32935	0.410718
MA-00101-280	108.094	139.892	1.29417	0.372027
MA-00073-26	29.9226	38.3029	1.28007	0.356218
MA-00320-154	14.2137	18.043	1.26941	0.344157
MA-00213-478	34.092	43.1964	1.26705	0.341478
MA-00073-234	32.2732	40.8205	1.26484	0.338957
MA-00055-1	274.914	343.114	1.24808	0.319708
MA-00120-158	17.5518	21.4191	1.22034	0.287279
MA-00073-167	21.1303	25.5543	1.20937	0.274253
MA-00139-199	53.0309	63.1682	1.19116	0.252365
MA-00189-253	20.8366	24.1056	1.15689	0.210248
MA-00213-332	30.3119	34.8422	1.14946	0.200951
MA-00334-382	385.913	432.064	1.11959	0.162969
MA-00320-106	36.0718	39.7162	1.10103	0.138856
MA-00210-22	37.3788	39.3633	1.05309	0.0746309
MA-00184-280	41.9667	44.1169	1.05124	0.0720864
MA-00206-82	43.3638	45.5377	1.05013	0.0705702
MA-00153-87	62.9223	62.8718	0.999197	-0.00115834
MA-00153-379	70.2578	67.9769	0.967535	-0.0476138
MA-00055-147	36.8812	35.1277	0.952455	-0.0702765
MA-00067-259	31.2156	28.0642	0.899044	-0.153536
MA-00213-157	36.9434	32.8295	0.888643	-0.170324
MA-00090-284	26.6429	23.5142	0.882569	-0.180219
MA-00184-471	81.4707	71.1231	0.87299	-0.195963
MA-00101-228	33.1316	28.602	0.863285	-0.212092
MA-00153-36	37.8518	32.675	0.863235	-0.212175
MA-00323-178	11.5175	9.68334	0.84075	-0.250251
MA-00334-29	72.5221	60.5629	0.835096	-0.259986
MA-00270-56	124.506	97.22	0.780846	-0.35689
MA-00142-1	112.725	87.6683	0.777718	-0.36268
MA-00184-516	33.8292	26.1489	0.772968	-0.371519
MA-00153-264	39.5312	30.3547	0.767867	-0.381072
MA-00072-102	24.9278	19.0699	0.765005	-0.386458
MA-00210-67	66.7534	49.9975	0.748988	-0.416985
MA-00120-21	26.6029	19.715	0.741085	-0.43229
MA-00334-302	159.514	115.292	0.72277	-0.468391
MA-00101-65	20.6432	14.7173	0.712937	-0.488154
MA-00268-101	46.9458	33.2787	0.708875	-0.496397
MA-00162-314	233.414	161.403	0.691488	-0.532224
MA-00334-74	144.074	99.4498	0.690269	-0.53477
MA-00171-2	817.434	564.066	0.690045	-0.535238
MA-00213-628	61.0368	42.0931	0.689635	-0.536096
MA-00283-1	83.7577	54.4674	0.650297	-0.620829
MA-00055-77	128.334	81.8333	0.637659	-0.649144
MA-00334-89	81.315	51.6727	0.635463	-0.654119
MA-00297-61	28.4771	17.9341	0.629773	-0.667097
MA-00182-17	40.3687	25.2727	0.626047	-0.675657
MA-00189-500	83.6731	51.8738	0.619958	-0.689758
MA-00213-391	64.1011	38.9711	0.607963	-0.717944
MA-00153-208	53.707	30.9519	0.57631	-0.795082
MA-00326-7	132.551	76.0064	0.573412	-0.802355
MA-00334-389	29.8527	16.566	0.554925	-0.849636
MA-00067-219	32.1467	17.754	0.552281	-0.856527
MA-00297-488	30.0102	15.7957	0.526344	-0.925921
MA-00334-314	36.4978	18.1145	0.496318	-1.01066
MA-00334-469	515.09	251.853	0.48895	-1.03224
MA-00224-1	1396.77	681.639	0.488011	-1.03501
MA-00153-338	83.6894	37.8751	0.452567	-1.1438
MA-00326-68	1081.73	489.084	0.452131	-1.14519
MA-00189-223	50.3052	22.414	0.44556	-1.16631
MA-00112-91	35.3173	15.3241	0.433898	-1.20457
MA-00213-363	33.0188	14.3175	0.433617	-1.20551
MA-00189-440	1571.1	661.308	0.42092	-1.24838
MA-00090-542	41.1562	16.5798	0.402851	-1.31168
MA-00072-79	47.1949	18.4377	0.390671	-1.35597
MA-00268-171	33.1728	12.4531	0.375401	-1.4135
MA-00073-219	108.449	38.9518	0.359172	-1.47725
MA-00024-2	107.993	32.3931	0.299956	-1.73718
MA-00120-101	48.3502	12.8539	0.26585	-1.91132
MA-00090-405	46.7702	11.7822	0.251917	-1.98898
MA-00173-8	44.7822	10.6606	0.238054	-2.07064
MA-00115-5	58.8918	12.2428	0.207886	-2.26613
MA-00213-623	31.9599	3.85969	0.120767	-3.04971

## Sheet: proteomics（total 74）
Autophagy-related gene identifited at protein level and the aboudance of protein priot to (24 h) and after (96 h) nitrogen limitation
Label	Prior nitrogen limitation			After nitrogen limitation				96 VS. 24 h	96 VS. 24 h
Sample	24_2	24_3	24_4	96_1	96_2	96_3	96_4	Fold change	Log 2 Fold change
MA-00320-47	21718000	31430000	12264000	44210000	99012000	52566000	85802000	3.22865	1.69093
MA-00055-265	606250000	580720000	513460000	1604600000	1576500000	1525700000	2254200000	3.07025	1.61836
MA-00067-259	6291000	35739000	9713240	47562000	60596000	84411000	12934000	2.97869	1.57468
MA-00213-60	787070000	863330000	642820000	1932900000	2072200000	2348500000	2360100000	2.84982	1.51087
MA-00073-159	1775200000	2156700000	1490600000	3788800000	4975900000	6825100000	4937200000	2.83914	1.50546
MA-00334-389	225820000	180650000	121840000	356190000	563040000	568040000	494370000	2.81318	1.4922
MA-00268-101	143740000	122790000	105460000	225050000	363020000	417850000	243890000	2.51985	1.33334
MA-00213-628	41229000	74481000	19240000	76566000	97755000	99741000	136390000	2.28113	1.18975
MA-00326-2	100450000	47249000	40450000	21358000	142150000	170850000	226310000	2.23494	1.16023
MA-00320-125	19172000	35449000	38236000	46982000	59542000	120040000	49216000	2.22746	1.1554
MA-00055-323	498910000	502630000	279750000	646260000	860150000	1148500000	791610000	2.01741	1.01251
MA-00142-1	230990000	244700000	156790000	273130000	532170000	500170000	384360000	2.00381	1.00275
MA-00055-77	140020000	221080000	128820000	285930000	327820000	335870000	331940000	1.96189	0.972245
MA-00184-280	39255000	37888000	61085000	52296000	98536000	89860000	120200000	1.95813	0.96948
MA-00320-106	17613000	17568000	8593800	33805000	21903000	27992000	29513000	1.93969	0.95583
MA-00120-5	186910000	212080000	155360000	325630000	249590000	421310000	369960000	1.84877	0.886568
MA-00090-542	76573000	81651000	74614000	114460000	73534000	272830000	111590000	1.84382	0.882695
MA-00213-391	68499000	82422000	25824000	74612000	96076000	110250000	122660000	1.71263	0.776212
MA-00334-74	2113200000	1885500000	1309400000	2510900000	2803100000	3724800000	3060000000	1.70948	0.773559
MA-00213-332	74713800	64056000	23046000	74856000	104970000	138060000	44288000	1.67864	0.747293
MA-00120-21	5051700	7623200	8468500	13381000	12880000	7891200	11663000	1.62516	0.700581
MA-00139-199	102360000	102530000	68913000	125900000	150740000	141690000	161040000	1.58701	0.666309
MA-00213-363	174020000	242240000	198380000	286170000	282930000	440590000	242110000	1.52748	0.611153
MA-00189-253	53076000	63585000	70312000	46671000	122370000	118320000	90801000	1.51691	0.601137
MA-00334-382	1278800000	1637500000	1180000000	1658300000	2094500000	2338800000	2122800000	1.50399	0.588796
MA-00101-65	31985000	15556000	9965260	13868000	57453000	19851000	18436000	1.42951	0.515525
MA-00073-234	15406000	29266000	9916000	28383000	15309000	30814000	27785000	1.40541	0.490986
MA-00189-96	22051100	28444000	19768000	23722000	28891000	49165000	28803000	1.39384	0.479068
MA-00323-178	17421000	44233000	23825000	18332000	37159000	69509000	32291000	1.38008	0.464757
MA-00153-36	12400160	19962000	7215900	17683000	22997000	9123900	20041000	1.32355	0.404416
MA-00189-452	60415000	41169000	49031000	49176000	52884000	139060000	20461000	1.30256	0.381355
MA-00120-158	20756000	21827000	33364000	19307000	12396000	68522000	31314000	1.29899	0.377388
MA-00213-157	22418000	37212000	15536000	16061000	55876000	18588000	37365000	1.27608	0.351714
MA-00210-67	320000000	524110000	256140000	322670000	417060000	809470000	246940000	1.22436	0.292031
MA-00320-154	30078000	18093000	18159000	34987000	22322000	10687000	39486000	1.21531	0.281324
MA-00210-22	76321000	74045000	65822000	59941000	83482000	133840000	62544000	1.17886	0.237392
MA-00334-302	5546400000	6527400000	4460900000	5607200000	5668200000	8347100000	6008400000	1.1626	0.21735
MA-00189-500	319450000	397900000	273900000	221630000	467710000	508110000	302370000	1.13479	0.182431
MA-00184-471	1426700000	1495500000	1050900000	1265400000	1530000000	1752200000	1376800000	1.11835	0.161366
MA-00189-479	57256000	52416000	59398000	52792000	93531000	69650000	33997000	1.10888	0.149097
MA-00326-7	275530000	467130000	309470000	301830000	512390000	439360000	299070000	1.10679	0.146382
MA-00055-147	19444000	34889000	8954700	21586000	19888940	28086000	19164000	1.05145	0.0723771
MA-00072-79	41539000	18764000	38872000	34675000	38421000	41530000	23925760	1.04778	0.0673391
MA-00320-6	8925400	21687000	15466400	45705000	5535900	5583100	7218400	1.04238	0.0598867
MA-00055-1	512060000	523290000	417140000	336190000	432430000	706400000	507290000	1.02358	0.0336169
MA-00283-1	794130000	669980000	597730000	666240000	751200000	789010000	522000000	0.992481	-0.0108883
MA-00153-263	261440000	396790000	178960000	227610000	268950000	293880000	299600000	0.976517	-0.0342834
MA-00162-314	1600200000	1784600000	1152600000	1129300000	1330000000	2083900000	1270000000	0.960881	-0.0575708
MA-00024-2	668240000	537280000	553270000	507820000	447130000	681420000	599100000	0.95327	-0.0690425
MA-00270-56	315770000	389640000	337730000	292600000	202410000	499420000	266870000	0.906853	-0.141059
MA-00090-284	35338000	42255000	11274000	5104000	23152000	44598000	33830000	0.900368	-0.151413
MA-00182-17	95956000	70772000	58330000	39712000	90988000	91513000	42639000	0.882612	-0.180148
MA-00173-8	21353000	7961400	3747000	12834000	6412600	4990600	14495000	0.878642	-0.186652
MA-00090-405	76076000	64518000	74555000	51749000	32321000	125570000	29645000	0.834137	-0.261644
MA-00213-478	10399000	8013600	5998520	7609000	3173700	6243400	9530200	0.815908	-0.293522
MA-00073-30	45626400	43968200	39267200	30659000	48209000	39981000	17966000	0.796289	-0.328636
MA-00297-61	345980000	378650000	287220000	230780000	279920000	363600000	183150000	0.783799	-0.351443
MA-00101-280	60659000	75221000	36096000	35679000	40199000	63959000	32699000	0.752442	-0.410347
MA-00153-87	112850000	232080000	90941000	33024000	60453000	322910000	16570000	0.744986	-0.424715
MA-00334-89	167570000	99839000	64362000	80947000	51530000	98463800	88728000	0.722642	-0.468647
MA-00213-257	140010000	193350000	135790000	42688000	145220000	168080000	95825000	0.722284	-0.469361
MA-00153-264	245310000	338710000	220360000	180050000	158530000	264750000	135070000	0.688481	-0.538512
MA-00268-57	58065600	72494400	69212400	58272000	30795400	49673000	44068000	0.686313	-0.543062
MA-00120-101	45651000	80984000	57119000	37505000	43394000	50124000	33457000	0.671332	-0.574901
MA-00189-440	1902700000	2833200000	1344600000	1214100000	1450000000	1251900000	1358800000	0.650621	-0.620111
MA-00072-102	104840000	115600000	163440000	98958000	96756000	59535000	71569000	0.638516	-0.647205
MA-00326-68	93055000	125860000	71904000	42493000	15201000	85459000	86491000	0.592234	-0.75576
MA-00073-219	838900000	937700000	623540000	308050000	360040000	623590000	439820000	0.541062	-0.886134
MA-00153-208	462660000	491160000	316130000	298180000	164470000	233380000	217620000	0.539578	-0.890096
MA-00073-167	329760000	226460000	203230000	138000000	160260000	41211000	158000000	0.491281	-1.02538
MA-00184-516	215440000	217670000	138610000	73959000	106540000	104010000	62509000	0.455229	-1.13534
MA-00073-26	9997000	14897000	7440800	2964400	942650	6493600	5701500	0.373487	-1.42087
MA-00067-219	89200000	125480000	80899000	21151000	22176000	8615300	16969000	0.174855	-2.51577
MA-00153-379	2754300	219760000	24839840	366680	41906000	1636000	1564000	0.137877	-2.85854

## Sheet: Overlap of various autophagy
Autophagy related biological process and overlap of genes involved in these processes (Based on GO enrichment analysis)
Names	total	elements
autophagy of mitochondrion autophagy of nucleus autophagy of peroxisome lysosomal microautophagy macroautophagy	5	MA-00213-311
		MA-00184-293
		MA-00101-302
		MA-00334-314
		MA-00101-301
autophagy of mitochondrion autophagy of nucleus lysosomal microautophagy macroautophagy	11	MA-00320-113
		MA-00326-2(MAatg8)
		MA-00153-379
		MA-00120-5
		MA-00297-304
		MA-00120-246
		MA-00184-280
		MA-00120-245
		MA-00189-96
		MA-00189-456
		MA-00297-305
autophagy of nucleus autophagy of peroxisome lysosomal microautophagy macroautophagy	2	MA-00184-426
		MA-00101-357
autophagy of mitochondrion autophagy of nucleus macroautophagy	3	MA-00162-64
		MA-00162-81
		MA-00189-97
autophagy of nucleus lysosomal microautophagy macroautophagy	12	MA-00323-178
		MA-00334-382
		MA-00334-525
		MA-00067-211
		MA-00334-302
		MA-00101-65
		MA-00213-332
		MA-00334-389
		MA-00055-323
		MA-00213-257
		MA-00112-348
		MA-00073-30
autophagy of peroxisome lysosomal microautophagy macroautophagy	1	MA-00073-219
autophagy of mitochondrion macroautophagy	3	MA-00090-284
		MA-00189-479
		MA-00090-191
autophagy of nucleus lysosomal microautophagy	9	MA-00323-70
		MA-00213-284
		MA-00153-36
		MA-00073-234
		MA-00182-17
		MA-00283-1
		MA-00326-7
		MA-00334-330
		MA-00173-8
autophagy of peroxisome macroautophagy	6	MA-00073-605
		MA-00101-228
		MA-00270-56
		MA-00334-451
		MA-00073-604
		MA-00189-253
autophagy of mitochondrion	3	MA-00268-57
		MA-00297-146
		MA-00320-47
autophagy of peroxisome	9	MA-00184-471
		MA-00182-143
		MA-00326-30
		MA-00213-478
		MA-00189-223
		MA-00133-2
		MA-00210-22
		MA-00162-184
		MA-00133-3
macroautophagy	73	MA-00153-545
		MA-00334-270
		MA-00213-163
		MA-00139-310
		MA-00120-329
		MA-00334-469
		MA-00326-68
		MA-00067-35
		MA-00320-90
		MA-00184-516
		MA-00184-389
		MA-00334-459
		MA-00067-259
		MA-00153-263
		MA-00297-61
		MA-00297-527
		MA-00090-405
		MA-00184-26
		MA-00334-100
		MA-00023-6
		MA-00162-314
		MA-00297-487
		MA-00297-488
		MA-00112-90
		MA-00297-525
		MA-00297-236
		MA-00270-98
		MA-00153-87
		MA-00067-219
		MA-00072-79
		MA-00213-628
		MA-00224-1
		MA-00153-264
		MA-00142-1
		MA-00055-180
		MA-00139-300
		MA-00213-157
		MA-00334-409
		MA-00320-125
		MA-00115-5
		MA-00210-36
		MA-00173-37
		MA-00210-52
		MA-00184-526
		MA-00090-407
		MA-00268-101
		MA-00023-7
		MA-00090-215
		MA-00320-6
		MA-00153-208
		MA-00320-109
		MA-00073-26
		MA-00297-248
		MA-00101-280
		MA-00073-554
		MA-00213-349
		MA-00189-440
		MA-00210-67
		MA-00120-176
		MA-00189-500
		MA-00153-338
		MA-00120-101
		MA-00297-524
		MA-00112-91
		MA-00268-171
		MA-00320-106
		MA-00213-623
		MA-00171-2
		MA-00323-28
		MA-00297-309
		MA-00189-452
		MA-00334-101
		MA-00024-2
lysosomal microautophagy	8	MA-00334-29
		MA-00213-391
		MA-00072-134
		MA-00090-542
		MA-00213-390
		MA-00213-501
		MA-00073-159
		MA-00213-363
