# Supplementary material for: Autophagy Improves ARA-Rich TAG Accumulation in Mortierella alpina by Regulating Resource Allocation
Source: Microbiol Spectr. 2022 Feb 9;10(1):e01300-21. doi: 10.1128/spectrum.01300-21 (PMC8881083; doi:10.1128/spectrum.01300-21)
Supplement: SUPPLEMENTAL FILE 2 — Supplemental material. Download SPECTRUM01300-21_Supp_2_seq10.xlsx, XLSX file, 1.7 MB [file spectrum01300-21_supp_2_seq10.xlsx]

## Sheet: Metabolomics
Datasets of metabolomics analysis
																Class	MAatg8-6-36	MAatg8-6-36	MAatg8-6-36	MAatg8-6-36	MAatg8-6-36	MAatg8-6-36	MAatg8-6-36	MAatg8-6-96	MAatg8-6-96	MAatg8-6-96	MAatg8-6-96	MAatg8-6-96	MAatg8-6-168	MAatg8-6-168	MAatg8-6-168	MAatg8-6-168	MAatg8-6-168	MAatg8-6-168	MAatg8-7-36	MAatg8-7-36	MAatg8-7-36	MAatg8-7-36	MAatg8-7-36	MAatg8-7-36	MAatg8-7-96	MAatg8-7-96	MAatg8-7-96	MAatg8-7-96	MAatg8-7-96	MAatg8-7-96	MAatg8-7-168	MAatg8-7-168	MAatg8-7-168
																File type	Sample	Sample	Sample	Sample	Sample	Sample	Sample	Sample	Sample	Sample	Sample	Sample	Sample	Sample	Sample	Sample	Sample	Sample	Sample	Sample	Sample	Sample	Sample	Sample	Sample	Sample	Sample	Sample	Sample	Sample	Sample	Sample	Sample
																Injection order	1	2	3	4	5	6	7	8	9	10	11	12	13	14	15	16	17	18	19	20	21	22	23	24	25	26	27	28	29	30	31	32	33
																Batch ID	1	1	1	1	1	1	1	1	1	1	1	1	1	1	1	1	1	1	1	1	1	1	1	1	1	1	1	1	1	1	1	1	1
Average Rt(min)	Quant mass	Metabolite name	HMDB	PubChem	KEGG	Formula	Ontology	INCHIKEY	SMILES	Total score	Total spectrum similarity	Dot product	Reverse dot product	Fragment presence %	S/N average	EI spectrum	8-6-1-1	8-6-1-2	8-6-2-1	8-6-2-2	8-6-3-1	8-6-3-2	8-6-4-1	8-6-4-2	8-6-5-1	8-6-5-2	8-6-6-1	8-6-6-2	8-6-7-1	8-6-7-2	8-6-8-1	8-6-8-2	8-6-9-1	8-6-9-2	8-7-1-1	8-7-1-2	8-7-2-1	8-7-2-2	8-7-3-1	8-7-3-2	8-7-4-1	8-7-4-2	8-7-5-1	8-7-5-2	8-7-6-1	8-7-6-2	8-7-7-1	8-7-7-2	8-7-8-1
4.33	66.0471	2,3-Butanediol	HMDB0003156	262	C00265	C4H10O2	1,2-diols	OWBTYPJTUOEWEK-UHFFFAOYNA-N	CC(C(C)O)O	80.5	80.5	73.2	87.9	87.5	5.13	33.4092:83747 36.21617:855 38.10581:3238 46.99415:68459 49.06726:16955 54.0178:1 60.10727:16801 62.1891:2704 66.06378:211515 67.03011:9247 72.99623:399764 73.91705:23707 81.03304:52918 82.10572:6381 85.09499:20783 87.07168:11656 88.07271:991 91.0461:4466 94.12509:1705 95.10652:4890 96.17496:7695 101.0695:8553 102.01834:7765 103.01776:29007 104.14078:1278 105.03977:16650 106.894:6542 107.5409:5081…	261789	204870	245634	275641	293576	299646	249102	260671	301580	263263	242118	198584	182773	208268	228117	220515	168713	181028	267395	248374	283288	281890	263862	305805	231051	350181	266379	217305	266861	200313	268906	235913	184455
5.053	122.984	Pyruvic acid	HMDB0000243	1060	C00022	C3H4O3	Alpha-keto acids and derivatives	LCTONWCANYUPML-UHFFFAOYSA-N	CC(=O)C(=O)O	72.3	72.3	70.6	76.2	69.4	77.98	33.21012:36444 33.99708:228646 39.93565:173327 43.1123:39855 45.02957:28503 46.9884:16781 50.0773:21805 52.04616:33202 53.11014:20138 55.04533:127623 58.05281:20751 59.97872:10707 60.97617:19943 62.96792:7068 63.93944:7983 64.68901:8532 73.02827:718380 75.00581:48311 76.07404:21967 79.03693:120622 80.1117:1660 81.11509:8681 84.78307:19234 85.4133:6310 90.22655:5597 91.06496:5974 92.93765:548271 9…	864101	829620	807839	932258	855978	1008732	912227	898847	904208	895720	850339	792036	846370	743309	781463	705850	707038	682689	880192	924926	951366	989290	1033122	1041671	996430	1336473	889303	839163	914886	868138	839020	824088	743462
5.323	66.0466	Propane-1,3-diol	METPA0292	NA	C02457	C3H8O2	Primary alcohols	YPFDHNVEDLHUCE-UHFFFAOYSA-N	OCCCO	85.8	85.8	77.8	95.5	90.5	4.55	33.17964:1 33.96632:93149 35.23784:6551 36.05181:2154 37.92826:44912 38.81337:116105 41.21424:88358 45.01609:19129 48.07832:12056 51.07696:31219 54.06205:7133 59.05032:63361 63.06251:2175 64.76722:15396 65.60598:113213 66.20306:218804 66.90402:13070 69.04077:15955 74.11043:43292 79.04494:237762 81.11234:66753 81.98077:12496 86.11364:6554 87.12185:18286 94.05746:9793 95.03611:11590 96.00333:3532 9…	267318	272430	183300	211360	219764	203659	245413	265569	275099	231544	238204	200900	194126	173288	189377	215490	164403	204124	265548	312652	181482	232723	163273	271557	264793	443774	256871	229566	298367	239915	249652	216170	200323
5.513	72.9521	L-Lactic acid	HMDB0000190	61503	C00256	C3H6O3	Alpha hydroxy acids and derivatives	JVTAAEKCZFNVCJ-UHFFFAOYNA-N	C[C@@H](C(=O)O)O	95	95	92.1	98.9	95.8	242.12	34.99124:7099 41.03146:856803 43.0287:22689142 44.07836:11955772 45.03999:66169280 46.10522:4767032 47.01549:13139595 48.09282:571527 49.02921:395424 50.97391:1672094 52.03811:7407715 53.05677:421754 56.09508:2483576 57.0549:5763338 58.06155:15316127 59.05514:29579724 60.09689:4756404 61.03273:10048436 62.06785:666391 63.06975:437531 66.015:13449 67.03402:7353978 70.0269:5177945 71.15479:7916659 …	845265700	853086200	888463600	890094100	817496700	834322000	749288400	746010200	661222600	653421500	571295200	671993	474296000	449648900	535971700	522902000	399128900	378122600	791279600	811590000	873913500	912537500	899638100	891504100	634602200	708323800	674879800	649528500	576526000	497448400	498241900	490680900	457380500
5.788	147.042	Glycolic acid	HMDB0000115	757	C03547	C2H4O3	Alpha hydroxy acids and derivatives	AEMRFAOFKBGASW-UHFFFAOYSA-N	C(C(=O)O)O	89.7	89.7	85.4	95.8	90.5	14.1	33.2152:645 34.10409:4854 34.72476:481 36.00598:135 36.93756:8402 37.97702:17997 40.00254:2170 42.0501:19678 43.03416:120049 44.09287:77952 52.05625:164632 55.04994:36187 59.11267:30876 60.12411:30954 61.0163:14901 65.63333:445150 66.22892:788916 67.00665:75186 68.09652:35841 69.00616:48480 70.11595:22263 71.12182:78591 74.1379:26025 77.06428:22158 78.96651:39529 80.10303:2331 81.14992:135549 82.…	5320291	5765921	5363687	5978825	7728715	8324028	2261315	2069727	2106297	2182212	2161532	2065251	1608386	1567288	2147315	2012431	1502601	1327549	4031736	3926517	5172655	5282326	7517484	8334820	2458517	3667143	2085001	2034587	2142896	1964066	1457701	1645361	1806715
6.329	116.026	L-Alanine	HMDB0000161	5950	C00041	C3H7NO2	Alanine and derivatives	QNAYBMKLOCPYGJ-REOHCLBHSA-N	C[C@@H](C(=O)O)N	87.5	87.5	84.5	90.6	90.5	1303.03	33.19562:22274 34.00138:1 35.7655:1 36.77068:8628 37.61436:29351 38.38376:35177 39.39796:2530027 40.06299:4727688 42.0687:4632514 43.04809:24926828 44.10975:25165328 45.04546:88755728 47.03112:10619114 49.0572:156895 49.7769:786128 55.0144:5872338 56.03408:4097964 57.04989:7856934 58.05888:14794396 59.03347:58550428 60.09412:9347274 61.04786:10235767 62.15274:693810 63.12626:337720 69.90584:93659…	1169816000	1172221000	1059403000	1064854000	1078156000	1019655000	460683800	559837800	560379900	565155700	437267400	439319700	269813600	193794200	159649700	232932400	212559500	169163600	1153878000	1183271000	1086125000	1109793000	116573500	1240569000	549819500	649237700	587328000	521340300	531968800	358225300	284833100	262555000	259040100
6.701	102.033	Glycine	HMDB0000123	750	C00037	C2H5NO2	Alpha amino acids	DHMQDGOQFOQNFH-UHFFFAOYSA-N	C(C(=O)O)N	82.6	82.6	76.4	92.3	81.8	101.8	35.29838:6168 36.14668:1852 45.02944:416008 47.00965:184796 48.06127:21062 52.0369:189313 60.13351:200781 61.04655:158867 62.06371:15544 65.85985:1171747 66.38174:1242270 72.95377:16529147 74.09887:2501265 86.08978:819455 89.08001:41676 90.10374:9685 100.09332:122168 102.03003:40201940 103.14007:4418828 104.11849:1458041 118.09309:60213 119.04235:107115 131.03235:605761 132.10394:288635 133.07939…	19639000	21042400	26861480	30906580	29626880	65071210	5789303	4175632	5495651	5436798	5249903	4800500	4011672	3814999	4134035	3740330	3437685	3540284	18539770	19987220	32910510	26698240	590626	29406620	18231310	26173950	4301192	6036230	5325493	8535130	3869149	3304128	3527599
6.899	131.057	2-Hydroxybutyric acid	HMDB0000008	11266	C05984	C4H8O3	Alpha hydroxy acids and derivatives	AFENDNXGAFYKQO-VKHMYHEASA-N	CCC(C(=O)O)O	86	86	73.7	97.4	100	7.52	34.09885:4115 35.4754:2933 36.0766:1943 38.0905:1017 39.96626:16164 41.09168:44519 43.07401:57963 45.04971:448372 46.0942:1430 47.00694:66420 48.05472:2397 49.10251:10136 52.02935:35781 56.08934:43765 56.89916:8929 58.01813:54641 59.07978:191694 60.08458:19926 60.97479:34140 62.09584:131 64.56503:896 65.73221:363209 66.2584:486591 67.05933:7132 67.96885:38811 68.8496:43860 69.49942:8504 70.19217:…	945295	929444	701662	838814	676290	641731	662512	662753	51345.9	39187.3	318147	333260	16810	39428.9	325609	315406	229384	34885.8	784624	797787	1048270	991718	1508343	1804209	498696	708380	32531.7	476428	376371	307993	305445	279312	312356
7.627	147.042	3-Hydroxybutyric acid	HMDB0000357	441	C01089	C4H8O3	Beta hydroxy acids and derivatives	WHBMMWSBFZVSSR-GSVOUGTGSA-N	CC(CC(=O)O)O	83	83	73.9	91.3	93.3	8.95	33.72961:875 35.32921:1776 37.07998:948 41.08919:30964 45.01783:40355 48.22063:4446 53.13886:16517 56.87727:10928 59.12008:28793 60.10067:10050 61.06726:17236 62.06961:5442 62.99027:869 64.06075:3422 65.86993:93199 66.4574:66719 67.2242:6427 68.1196:11978 69.02477:7675 70.12742:12468 72.91063:521732 73.79822:106182 75.23756:240099 79.01822:23298 81.02724:30123 81.92082:2003 85.05579:0 88.10264:47…	4577425	2441841	2314817	2543412	1753911	1852705	2104927	2018698	1860330	1926607	1701957	1517710	1920598	1973909	1765506	1729165	1916123	1740129	2702008	2630765	4294985	4397551	10677150	11475220	2081162	2869903	1583794	1692060	1601384	1508336	1851655	1834358	1795470
7.733	145.083	2-Hydroxy-2-methylbutyric acid	HMDB0001987	95433	NA	C5H10O3	Hydroxy fatty acids	MBIQENSCDNJOIY-UHFFFAOYNA-N	CCC(C)(C(=O)O)O	82.5	82.5	79	89.5	79.2	46.95	34.14695:829 35.98222:293 40.01492:14880 45.02276:320387 50.00883:10604 59.05946:164567 65.99065:56839 67.03336:2967 70.10094:45415 72.96213:1484756 73.9874:172619 78.09779:61740 79.0202:31660 81.3526:4243 85.12455:37050 87.03249:22960 88.06519:27373 89.08008:37799 90.12404:1086 93.04663:15262 102.0919:33378 115.05251:12298 119.07294:7055 120.00095:1194 121.02598:1634 121.90494:483 122.82454:1 12…	3689134	3770027	3803991	4372553	5764155	5488495	3020723	2961554	3631773	3506398	3402005	3320867	3149010	2993355	3718169	3492065	3002045	2733034	4170659	4012355	4542533	4570513	4202896	4286526	3797040	4947323	3793674	3752601	4192039	3744802	3609169	3607019	2995445
7.929	86.0571	L-Isoleucine	HMDB0000172	6306	C00407	C6H13NO2	Isoleucine and derivatives	AGPKZVBTJJNPAG-WHFBIAKZSA-N	CC[C@H](C)[C@@H](C(=O)O)N	73.2	73.2	63	78.3	93.8	262.04	33.27679:515 34.93689:338 37.08755:4586 37.87692:16154 39.7305:6157 40.97716:1156563 42.09878:369020 43.065:441800 44.1011:1593670 45.0166:492384 46.04036:167287 46.98745:818710 48.11579:62715 49.10337:57515 51.05813:47016 52.05483:154 53.09785:100082 53.99871:54312 55.02568:191687 56.07501:689857 57.10044:1030477 58.08505:367651 59.07026:154821 60.07685:268948 61.03136:601805 62.12451:50407 63.0…	28252730	30234960	39043120	45674110	46230120	52206680	18632720	16319340	13507900	12526530	10319450	9914318	9907093	10657880	14215590	12448660	12430320	11341070	28593440	27935660	44657720	43522220	236360	28978250	11511500	16902520	11788840	12820150	10599700	10554590	7705231	9680275	14613020
8.717	144.1	2-Hydroxyvaleric acid	HMDB0001863	98009	NA	C5H10O3	Hydroxy fatty acids	JRHWHSJDIILJAT-UHFFFAOYNA-N	CCCC(C(=O)O)O	78.2	78.2	71.7	89.7	75	2.26	34.07378:7966 35.71622:1266 36.49858:17291 42.0569:23479 44.0278:2587 45.03066:51780 46.14531:67366 47.02627:454 48.0155:3450 49.32434:22937 51.06168:25407 52.02662:1 59.07857:1998 60.11754:15528 61.94368:4838 65.60543:67404 66.28732:24054 67.24065:2783 68.01202:3586 69.01254:996 71.20307:22409 72.93665:636650 74.10587:84274 76.10328:43970 78.02895:56243 81.09211:2744 83.07753:43434 85.1715:8357 …	123172	14097.5	46844.3	94343	101042	358022	30784.1	45691.7	144593	8849.85	120462	53824.6	40466.3	29128.4	53778.1	41634.8	24298	51229.6	12704	264850	58288.6	150374	21204.2	42014.3	51435.2	89939.3	28119.7	11491.1	19306.4	42066.9	47922.9	44444.8	29954.8
8.938	144.094	L-Valine	HMDB0000883	6287	C00183	C5H11NO2	Valine and derivatives	KZSNJWFQEVHDMF-BYPYZUCNSA-N	CC(C)[C@@H](C(=O)O)N	91.1	91.1	84.4	96.6	100	622.53	34.08275:1 35.25026:3845 35.75708:1 36.68615:5090 37.64333:4584 39.03514:86256 41.04286:106741 43.02362:832317 44.08153:590763 45.0162:3193728 46.09384:182965 47.03536:70186 48.05055:17796 50.0157:18600 50.99375:22764 52.02884:66020 53.05982:68639 54.05619:58591 55.05045:580442 56.07751:371461 57.11008:586897 58.11802:722337 59.06528:1908853 60.08366:269658 61.03807:148137 62.13303:1610 64.72682:…	52781820	59468350	67225780	79825380	83942250	71443980	38463890	40203400	44875930	43315540	31998700	29615430	25157070	22639070	19673970	20777870	21523370	18614900	72187010	66860890	81268860	84361850	1330831	105068900	65976520	81035360	39227610	41358130	28871490	30274430	19636780	20313240	24258360
9.389	147.047	4-Hydroxybutyric acid	HMDB0000710	10413	C01991	C4H8O3	Hydroxy fatty acids	SJZRECIVHVDYJC-UHFFFAOYSA-N	C(CC(=O)O)CO	89.5	89.5	81.7	95.9	100	8.4	33.26701:9629 35.79762:563 37.22292:4187 38.73874:124223 41.09142:377261 42.09086:62090 43.06368:214230 44.07161:169211 45.04471:766442 46.23251:69429 47.05789:250675 48.15047:3210 49.01382:18922 50.05702:10331 52.03664:38787 53.09031:17895 54.03402:16238 55.04288:131358 56.08139:109849 57.06829:130807 58.05017:272495 59.06993:425190 60.06907:88805 61.02577:241639 62.03578:19552 63.06978:6360 65.…	13135210	13809330	12302650	14295550	18541780	15163010	10462380	10438920	11510790	11889830	10089040	9900983	11219630	10511450	12866190	13319460	12329690	11319360	13932880	14191290	21756590	24054710	19063870	31185190	10485490	14660220	11933790	11275180	11827060	10802250	11345750	11768210	11414920
9.505	159.1	2-Hydroxycaproic acid	HMDB0001624	99824	NA	C6H12O3	Medium-chain fatty acids	NYHNVHGFPZAZGA-UHFFFAOYNA-N	CCCCC(C(=O)O)O	71.6	71.6	59.5	75.6	100	34	33.93807:77588 37.08951:2997 38.57005:71111 42.06802:22357 43.12073:28987 44.02332:28214 45.02383:179211 46.16166:25719 47.02919:14867 49.12617:13009 52.03146:48090 53.15881:936 55.03439:4423 57.11992:43675 58.07268:16798 59.06076:52734 60.08691:6900 61.032:32399 62.90318:2642 63.98321:8577 65.00224:14641 67.05169:19909 69.03623:397112 70.10339:22169 71.11754:5668 72.95401:2135290 74.12218:81538 …	2714951	2685258	3131711	3680120	5003936	4934454	2202297	2198791	2517269	2451732	2440909	2502384	2331922	2207994	2385006	2335013	2333957	2295203	3072696	3066774	3606085	3690298	3217420	3699551	2533488	3440949	2597862	2541104	2985129	2542751	2442517	2451601	2087395
9.62	179.056	Benzoic acid	HMDB0001870	243	C00539	C7H6O2	Benzoic acids	WPYMKLBDIGXBTP-UHFFFAOYSA-N	C1=CC=C(C=C1)C(=O)O	70.9	70.9	80	59.8	66	20.38	33.92929:93082 36.29394:1064 36.89437:4189 38.58548:13668 39.94693:0 43.05873:21765 44.03436:63278 46.10153:1583 48.9999:12900 50.03088:12981 51.04271:68409 53.07581:27101 54.06621:10290 57.00489:162620 63.09864:14697 67.03598:20706 69.0071:806 71.1514:33091 71.77978:107577 76.16517:52082 77.06646:394225 80.11463:15804 82.08943:7934 84.0712:4312 85.12022:26214 87.44243:190676 90.11938:21149 91.00…	585811	615767	599535	749794	855174	937541	527022	448892	478360	486831	515132	473774	530965	582335	545614	477221	613889	566307	693816	609879	779492	802939	356088	756338	501609	835226	442240	503863	669137	729576	432299	514955	503918
10.131	174.079	3-Aminoisobutanoic acid	HMDB0003911	64956	C05145	C4H9NO2	Beta amino acids and derivatives	QCHPKSFMDHPSNR-UHFFFAOYNA-N	CC(CN)C(=O)O	89.2	89.2	92	82.9	93.5	238.11	33.3603:4672 37.52371:20221 41.04664:16493 43.0527:423495 45.01246:304379 46.06244:203860 47.01354:128184 50.01896:15552 54.09478:24461 55.0966:73727 56.06443:189978 58.07168:558754 59.04437:2929862 60.10418:26456 61.03669:161354 64.87892:10012 66.98148:44294 71.12449:58022 72.98594:2610147 74.12833:2296861 75.058:800579 79.06278:29289 82.80901:1301 84.25644:29339 86.00346:10722688 87.14108:69238…	68578340	69623780	33292350	35003340	43553220	3585148	30298560	37878270	38097380	38716600	27499180	26987320	17229460	12790610	23325070	27923510	21736200	20276470	89521660	87835420	41738960	55681690	24344.6	100244300	21508890	20778020	34440460	30347340	32921270	22169960	17914390	19686710	20324760
10.145	189.062	Urea	HMDB0000294	2447	C00086	CH4N2O	Ureas	XSQUKJJJFZCRTK-UHFFFAOYSA-N	C(=O)(N)N	83.6	83.6	83.6	84.4	81.8	6.33	33.11067:2757 33.8679:3052 35.57117:2192 37.04811:2052 45.02178:86361 52.04221:67489 54.0694:46435 56.09896:45054 58.06016:85933 59.07197:25206 63.94396:22741 64.92701:27559 69.0296:162609 71.12615:54275 71.94567:66058 78.08286:41018 79.07162:167355 82.38932:12805 86.00577:1 87.12048:109684 90.04262:19166 92.9885:815 94.07314:3861 99.09681:76441 100.07458:36091 101.13105:31875 102.13478:38363 105…	160012	181182	70902.3	74022.3	113893	13771.4	548562	467659	211192	85802.7	73138.4	31144.4	34939.3	395130	79744.7	69616.2	77750.4	37682.3	203701	335690	88617.9	126103	24762.1	265934	49720.8	34572.1	89593.5	198099	33346	57263.6	21799.2	61552.3	71211.4
10.567	147.023	Glycerol	HMDB0000131	753	C00116	C3H8O3	Sugar alcohols	PEDCQBHIVMGVHV-UHFFFAOYSA-N	C(C(CO)O)O	85.4	85.4	89.5	85.4	73.2	151.62	33.9546:1 36.00996:0 37.49393:0 39.91526:0 41.14611:295692 48.13022:15599 49.00789:5427 50.0355:1 51.04351:1 52.04247:0 53.01557:30816 55.02708:111331 59.03669:578822 61.01693:152854 64.13049:19389 66.07174:233815 68.10608:63734 69.06609:32501 77.00005:254592 78.05624:4136 82.00435:168696 84.97302:239219 87.02383:24321 87.87553:96648 88.93262:769066 89.93243:248596 92.02802:11512 92.98994:12556 9…	80030770	82916410	76687360	76087210	74444420	76198130	112272600	111244200	150288000	154045800	117044500	121225200	131719100	123411000	91974690	91516300	89661240	86576700	128547200	130652000	77796840	77445300	70880150	78916540	131923900	119026400	129335600	1842870	130057800	126982800	108939600	105357000	96158180
10.593	102.059	L-Leucine	HMDB0000687	6106	C00123	C6H13NO2	Leucine and derivatives	ROHFNLRQFUQHCH-YFKPBYRVSA-N	CC(C)C[C@@H](C(=O)O)N	75.9	75.9	75.6	73.3	82	31.35	33.20366:4614 33.77857:2751 34.80956:1304 35.88399:1026 37.5942:2991 38.21224:26106 39.0477:46830 40.03873:64459 41.07565:304380 42.06366:114230 43.0322:679721 44.1447:236311 45.06392:5430850 46.20706:479897 47.05115:731648 48.16829:38180 49.07049:82526 50.06136:41193 51.10414:49925 52.06393:145616 53.03724:71392 54.08073:30267 55.05515:222387 56.05555:895190 56.98268:371432 58.05498:4077509 59.0…	1310293	1660695	3418610	4555806	8630881	12491230	602891	587659	1060768	915869	850707	1206841	290530	158417	2052733	617792	911264	551578	913430	637874	5993018	4575462	1118706	2244734	403555	702419	450528	768996	771631	1243585	350438	1361767	1248914
10.897	142.066	L-Proline	HMDB0000162	145742	C00148	C5H9NO2	Proline and derivatives	ONIBWKKTOPOVIA-BYPYZUCNSA-N	C1C[C@H](NC1)C(=O)O	86.9	86.9	84.5	91.4	85	313	33.74479:3753 35.52661:2576 37.34987:9985 38.09446:5121 39.02404:83856 40.01446:62558 41.07177:698634 42.01181:239260 43.00662:1260909 44.04692:500219 45.01739:6132533 51.05672:123088 52.04882:81478 53.03565:104396 54.06972:78751 58.12599:169623 59.04041:5559197 63.05941:1184 64.15649:40310 64.92791:224358 66.12014:724563 68.07278:776981 69.08356:567356 70.06963:1367206 72.95836:31190260 79.1212:…	165617400	142976100	105379500	142739800	152583900	89892330	5669200	5846064	4839178	4638227	1158514	963262	2915908	2247091	567527	553925	559097	322861	247774300	230477200	122529800	103839000	24085.5	114563200	7936703	11198910	2481250	3161607	1417509	1048201	1088734	1441723	1030226
11.321	147.04	Succinic acid	HMDB0000254	1110	C00042	C4H6O4	Dicarboxylic acids and derivatives	KDYFGRWQOYBRFD-UHFFFAOYSA-N	C(CC(=O)O)C(=O)O	86.3	86.3	78.1	91.8	100	90.44	33.20843:3575 35.32245:203 36.00524:3362 37.29642:368 39.0211:41876 40.0124:1 41.05168:4269 41.90601:205795 42.96511:1249648 44.01304:760040 44.99849:3686677 46.86655:3893110 48.10705:169930 49.04103:162855 49.968:15576 50.96737:363475 52.04391:148939 53.09309:178280 54.67677:7597565 55.22044:8999263 56.06041:6930871 57.06857:1338069 58.06862:1649775 59.06466:2450482 60.07784:367665 61.00697:2676…	269537800	262267700	226249400	262108700	279150600	265469200	165384100	162441900	129005200	125844300	125804100	124945400	41648830	37337060	121024200	118116300	64061010	63810740	194381300	186448200	270243100	280441200	238870200	347429300	74752180	115865900	131601300	141533400	137839300	130281000	51703010	48419980	60223740
11.602	219.109	A,b-Dihydroxyisobutyric acid	HMDB0002601	560781	NA	C4H8O4	Beta hydroxy acids and derivatives	DGADNPLBVRLJGD-UHFFFAOYNA-N	CC(CO)(C(=O)O)O	83.4	83.4	78.8	89.6	84.6	13.91	33.95117:9338 34.96269:1547 38.00934:16150 38.86373:1544 39.94976:21757 41.10003:64776 42.02599:4132 43.03561:290177 44.03357:51490 45.00627:304651 46.00678:40717 46.96657:7132 48.13222:4245 49.1376:18916 52.0402:4077 53.10124:4136 55.0626:44917 58.07569:46495 59.07916:122084 60.07528:5691 61.04214:35905 63.18032:8223 64.06944:5775 66.07684:36739 66.84178:38617 71.65997:50739 72.9958:3277787 73.9…	1402306	1394429	1719615	2132343	1891723	1816052	576590	584029	633401	667070	670634	684814	570721	512740	961029	960219	738249	717306	928008	985216	1807527	1940917	1130160	1979148	685246	930982	658771	609906	750724	666189	736646	735077	745307
11.913	189.067	Glyceric acid	HMDB0000139	439194	C00258	C3H6O4	Sugar acids and derivatives	RBNPOMFGQQGHHO-UWTATZPHSA-N	C([C@H](C(=O)O)O)O	85.6	85.6	75.6	93.3	100	14.59	33.19498:72410 35.14408:6198 35.96867:4481 38.77088:295293 42.95126:12085 45.01532:176541 46.18831:40377 48.06213:4970 49.04787:5950 49.9974:2544 51.07724:15385 52.0751:8829 53.11871:11751 54.1509:6630 55.06724:17506 56.1353:3904 57.08876:42017 58.06369:34541 59.05332:74723 60.06684:9390 61.06388:18339 63.95892:2287 65.05111:13590 67.06654:30773 69.14387:1018 70.1439:4105 71.20157:42130 71.91287:…	1858246	1921602	2076923	2478130	1900914	1876628	574333	552329	601265	565578	567272	564465	370286	353075	850516	946583	512771	467633	1296795	1315775	2202344	2276725	2217614	2957729	831785	1179619	678015	615126	569824	541896	464249	482627	542434
11.997	99.0002	Uracil	HMDB0000300	1174	C00106	C4H4N2O2	Pyrimidones	ISAKRJDGNUQOIC-UHFFFAOYSA-N	C1=CNC(=O)NC1=O	93.9	93.9	89.6	97.3	100	172.65	33.2281:1804 34.00592:37072 34.92059:1912 35.56821:1924 36.07642:2665 37.13587:2312 38.16175:1157 39.6844:63910 41.14002:15655 42.09128:30722 43.06498:206519 44.05056:185581 45.03068:952113 46.16452:46174 47.00654:91159 49.55949:67793 50.09718:6139 51.05453:39987 52.052:70337 53.13996:26644 54.15829:22304 55.03001:60119 57.11362:5035 58.0696:173723 59.05138:319950 60.13917:26239 61.03514:32814 62…	11165370	7230509	2819522	4114336	4989305	3525402	1835845	2245381	5047499	5082312	2235324	2236893	399519	397359	1601727	1883689	1176264	1163463	5332726	9005568	4261093	2608268	49836.5	8020773	1170466	3475936	4020753	4293434	4208326	3670592	606393	598952	1191417
12.135	245.038	Fumaric acid	HMDB0000134	444972	C00122	C4H4O4	Dicarboxylic acids and derivatives	VZCYOOQTPOCHFL-OWOJBTEDSA-N	C(=C/C(=O)O)\C(=O)O	90.6	90.6	82.4	98.3	100	473.73	36.16556:4180 38.93106:8247 39.95059:29890 41.11789:51340 42.0676:7399 43.02176:458097 44.02131:229351 44.99316:1156984 46.03279:78916 47.00158:429056 48.14171:22675 48.97676:2643 49.98386:3797 51.01393:47807 52.04325:103040 53.05035:354491 54.04172:175864 55.09456:100554 56.11343:17980 57.12716:185390 58.06213:353027 59.05477:367065 60.06018:96844 61.00057:352230 62.00713:22404 63.05817:23133 63…	14451470	14858710	12719810	15073310	16898190	16694110	9264471	8796595	8873842	8522254	12208910	11850180	9868870	9960129	11902260	11131780	11559370	11714390	16600720	15954950	15858850	16283500	7124145	20914410	5458149	8068354	8042719	8485774	12992440	12462070	9515863	10126520	9245042
12.373	215.128	Pelargonic acid	HMDB0000847	8158	C01601	C9H18O2	Medium-chain fatty acids	FBUKVWPVBMHYJY-UHFFFAOYSA-N	CCCCCCCCC(=O)O	78.3	78.3	67	86.2	96.6	24.95	38.70459:73563 41.11505:93587 42.07306:39960 43.04648:0 44.01944:1 45.0151:1 46.07811:37551 47.00247:27088 48.06518:3893 49.03537:3527 50.05641:37839 53.06189:21268 54.05684:11168 55.05984:154240 56.08492:11945 57.12686:0 59.06456:1 60.07679:0 60.97014:84511 62.02323:7628 63.03125:12120 64.96798:11905 66.02613:1 67.02821:77845 68.10123:34159 69.08165:37717 70.11204:0 71.1395:27787 71.95607:238964…	731515	708996	748990	963993	956372	1186930	712045	646300	4001.81	552393	3310.85	514267	693388	748654	643511	620794	701938	765807	812953	698840	1056195	997494	272940	930942	603634	904244	4460.56	587462	655365	773636	550957	646579	575250
12.456	58.0831	oxamate	NA	NA	C01444	C2H3NO3	Alpha amino acids and derivatives	SOWBFZRMHSNYGE-UHFFFAOYSA-N	NC(=O)C(O)=O	84.7	84.7	100	54.1	100	40.92	33.24014:29985 33.9738:28413 34.95404:2665 35.93:4013 38.857:71830 41.10219:21408 42.05833:26431 43.0555:1 44.0496:34606 45.02448:1 46.20929:45380 47.05133:0 47.96741:3471 48.80668:0 49.41031:7595 50.15055:18326 52.05588:61338 53.13604:11399 54.08984:8733 55.07756:11652 56.04964:53831 57.09134:15211 58.05189:1 59.04443:11899 60.06625:10130 61.07299:0 61.84614:5584 63.01596:10829 65.78855:25910 66…	2693883	3193641	2807105	3536757	3967320	1850564	1845875	2546407	1522149	1526893	1877218	2244230	1593473	1827030	2955659	2373746	2078165	1688027	2402402	2707392	4213748	3445292	436143	2825080	1844726	2155352	1378190	3492074	2474986	2823130	2188760	2173550	3521622
12.637	204.087	L-Serine	HMDB0000187	5951	C00065	C3H7NO3	Serine and derivatives	MTCFGRXMJLQNBG-REOHCLBHSA-N	C([C@@H](C(=O)O)N)O	88.8	88.8	80.9	94.9	100	49.28	33.54645:45373 36.00038:1244 37.09106:835 38.05621:2674 38.62449:73957 41.08786:49851 42.05587:60069 43.01217:113967 44.01883:196135 45.02842:869514 46.07132:75725 47.00006:90191 48.0514:159 48.89796:4059 51.04517:5908 53.02609:6045 54.02117:10036 55.02819:72929 56.08298:38029 57.0661:164829 58.05851:145802 59.04578:446121 60.08953:59514 61.01082:73529 61.97622:4035 63.1801:1089 64.08646:319 66.0…	8329135	6894317	5917874	9723168	10916090	6409904	10689020	12505820	11208440	13195910	3959486	3657802	5323811	4749202	4409535	7405501	3305027	7168500	14808890	12859810	11499970	3120460	31185.1	3130231	11426920	19443770	7299567	9394095	7864529	1537644	10861960	5250558	8892982
12.706	255.083	Thymine	HMDB0000262	1135	C00178	C5H6N2O2	Hydroxypyrimidines	RWQNBRDOKXIBIV-UHFFFAOYSA-N	CC1=CNC(=O)NC1=O	77.9	77.9	81	68.7	86.8	57.33	34.08563:299 35.01726:876 38.09033:14223 39.99289:51494 41.08707:7842 43.10451:71227 45.0015:249113 46.05455:23072 48.03023:2030 49.98389:20870 51.04443:13103 53.08783:15033 54.07882:23848 54.63517:0 55.13842:95461 56.08147:32689 57.08042:109650 59.08207:119096 60.13189:32776 61.06558:21649 63.09192:8226 64.18909:948 65.6753:52658 66.18773:68329 67.05281:40164 69.06103:45898 70.09723:16665 71.287…	1163895	1186323	1629946	2104975	1238661	3032811	212677	198062	201902	168082	195682	194427	212295	234090	267120	194481	237448	205254	630886	515798	2880089	1650889	15595330	1111039	195277	244211	156914	179832	190772	264189	196704	233701	200331
13.278	89.0531	1-Butylamine	HMDB0031321	8007	NA	C4H11N	Monoalkylamines	HQABUPZFAYXKJW-UHFFFAOYSA-N	CCCCN	70.6	70.6	68	63.2	93.3	5.02	34.125:13813 35.02625:601 37.1057:1888 38.20652:27272 39.46845:578003 40.05383:1 41.10123:40758 43.07282:0 44.05576:1 45.05535:1 46.62066:96838 47.21428:0 49.03203:6717 52.00252:1491 53.03549:1164 54.16605:32320 55.06905:103717 56.06536:101196 57.09125:1 58.09016:152666 59.0994:262262 60.20041:0 61.03217:42890 62.09177:8058 63.9393:17332 65.15265:944 66.09624:47892 67.90932:2033 68.57884:53779 69…	466729	437057	487901	612517	630771	601887	549475	513472	455999	498224	495530	480725	585219	552274	605894	599581	616704	595661	473161	466778	626050	606871	316101	615963	483264	482588	467027	484023	498112	505092	563795	545206	542298
13.313	72.9972	L-Threonine	HMDB0000167	6288	C00188	C4H9NO3	L-alpha-amino acids	AYFVYJQAPQTCCC-GBXIJSLDSA-N	C[C@H]([C@@H](C(=O)O)N)O	88.2	88.2	79.9	94.6	100	16.96	33.99255:55777 34.88039:1484 36.06784:66 37.92587:11220 39.90647:267152 42.07902:54777 43.09808:118719 44.04586:74340 45.03356:351259 46.06745:28058 46.97683:70648 47.99847:4188 48.95648:2640 51.0427:1308 52.05585:27669 53.11145:11504 53.97794:0 54.97909:95336 57.05143:826182 59.06598:52538 60.07948:98816 61.02459:8252 62.09339:3008 62.92026:2869 63.8955:1833 65.01003:1207 66.0331:39952 66.97164:…	24727510	19289630	12805970	18896570	23124630	19005030	25507200	32358970	39832540	44230050	42420000	41638060	27483310	24562240	57984640	81178220	56958730	86961060	32606030	38319880	20563200	15774900	2795564	25344870	27730900	43953190	32060740	35458750	47103460	27128680	58401780	35834140	67458140
13.555	57.0786	Glutaric acid	HMDB0000661	743	C00489	C5H8O4	Dicarboxylic acids and derivatives	JFCQEDHGNNZCLN-UHFFFAOYSA-N	C(CC(=O)O)CC(=O)O	71.7	71.7	53.7	90.5	88.2	12.5	35.9836:4207 36.95779:2153 37.81559:3213 38.63525:22039 39.22345:31939 40.07859:16787 41.05365:312660 42.0192:26840 43.03587:207738 44.07243:57997 45.03788:161018 46.1604:8876 46.99179:33113 49.03684:9917 51.05749:1757 52.0424:8118 53.12793:15285 55.02764:736900 56.10805:113324 57.09444:1469249 59.07492:143221 60.12392:6092 65.5012:7720 66.14273:0 67.05681:6375 69.09323:298566 71.13112:115135 72.…	1936008	2035592	1877800	2095129	2380335	2291114	2498782	2617019	2374450	2335862	2513101	2443628	2967240	2758260	2799314	2805091	2793293	2733182	2157857	1993906	2156309	2213031	2232018	2512077	2335867	2210960	2356702	2442367	2480901	2511905	2819880	2758091	2687325
14.113	174.076	Beta-Alanine	HMDB0000056	239	C00099	C3H7NO2	Beta amino acids and derivatives	UCMIRNVEIXFBKS-UHFFFAOYSA-N	C(CN)C(=O)O	91.6	91.6	90.5	92.4	93.5	73.23	34.16232:901 35.87986:1262 37.01907:1141 42.99519:3248 44.04782:65387 45.01196:3464645 46.13448:185747 47.02457:368355 49.03547:599 52.93763:12119 54.10932:750006 55.06772:246237 56.08963:28914 57.08444:205331 58.0859:572978 59.03696:5985358 60.0993:253968 61.03906:357018 62.07356:16134 62.97987:10232 64.00074:2983 65.23028:48988 66.16586:120423 67.18419:5863 69.08328:91609 70.08225:304083 71.051…	22348420	21837870	12527170	11429080	18981030	465737	12519550	14647350	10017880	9895850	8977818	8810974	7745785	6066525	6294481	7072580	6396739	5944612	22995500	21470010	17777340	28562340	41468	68845130	3127728	2731731	9544516	8981319	8714181	6042838	7065969	7615759	5805772
14.436	233.094	(S)-3,4-Dihydroxybutyric acid	HMDB0000337	150929	NA	C4H8O4	Beta hydroxy acids and derivatives	DZAIOXUZHHTJKN-UHFFFAOYNA-N	C(C(CO)O)C(=O)O	76.2	76.2	67.2	88.7	78	3.75	34.00671:2947 35.0136:527 36.98767:383 37.98275:5588 39.98462:6952 41.02624:13298 42.10165:21866 43.08171:1501 45.0257:64514 46.18485:7210 47.04918:3459 49.27643:3496 51.05761:4342 52.0381:3297 53.02535:1479 55.12431:19280 56.10674:0 57.07073:15261 58.0592:1 59.07255:26376 60.06316:4216 64.03275:1248 65.03214:2966 69.07476:36133 71.18418:15050 73.02519:1066286 74.10694:40912 76.08582:5567 77.0874…	123829	128791	135541	165304	136236	144117	45063	45565.4	8923.59	44245.8	54726.7	48616.1	69539.4	49138.8	83058.8	78683.9	56987.4	9169.85	68726.6	11279.8	148489	151464	122140	165161	48083.4	91921.6	56388.6	56190.4	63789.9	61490	74805.5	56984.6	72823.3
14.737	229.163	Capric acid	HMDB0000511	2969	C01571	C10H20O2	Medium-chain fatty acids	GHVNFZFCNZKVNT-UHFFFAOYSA-N	CCCCCCCCCC(=O)O	71.8	71.8	52.3	89.9	94.1	7.88	37.08962:81 39.08691:14747 41.04742:23574 43.04022:44236 44.06914:6020 45.02913:15727 47.11404:10254 50.04972:9037 52.03049:529 53.09678:13234 54.07122:13435 55.10592:8522 56.10209:0 57.09432:8580 59.11022:4322 60.03573:8974 60.99488:16134 62.02907:4314 62.95018:8035 63.96703:4567 67.10543:27039 68.17374:4553 70.08667:70260 71.06071:33883 72.76046:1 73.29911:1 75.00851:278694 78.08662:30938 81.05…	165911	162622	204656	266043	229066	292247	137379	134500	96427.4	78456.7	99810.1	97969.3	98735.9	135734	161358	135269	147854	155521	198359	160240	297400	264588	55330.6	228553	127952	183160	78028.4	94314	120056	121499	119391	142179	112662
14.802	218.116	L-Homoserine	HMDB0000719	12647	C00263	C4H9NO3	L-alpha-amino acids	UKAUYVFTDYCKQA-VKHMYHEASA-N	C(CO)[C@@H](C(=O)O)N	85.1	85.1	77.6	89.1	100	27.6	33.99487:26846 36.11801:6285 36.88607:1702 37.92483:3033 38.49462:0 39.91077:117227 41.17767:38803 42.12646:31543 43.05113:95946 44.02536:164376 45.03901:743460 46.06807:38826 46.96552:121877 48.01915:5229 49.17208:3535 51.10271:10494 52.02698:1 53.12986:24600 54.10403:43175 55.05482:118443 56.07701:980539 57.12442:278852 58.10591:135426 59.06802:430530 60.13176:83105 61.07278:112468 62.1275:685 …	75309	130345	49978.5	644519	181635	470432	1772227	2010457	4736421	4752240	5006214	4900174	2207743	2038284	13847220	13807990	6901648	8158752	1156654	2228132	508206	33864.7	16894.6	31129.1	573489	522412	3449822	4088035	5785401	2622111	3129076	3471843	6530305
15.303	200.046	Aminomalonic acid	HMDB0001147	100714	C00872	C3H5NO4	Alpha amino acids	JINBYESILADKFW-UHFFFAOYSA-N	C(C(=O)O)(C(=O)O)N	73.6	73.6	52.9	92.4	97.8	38.34	33.14688:1590 35.98217:1787 41.05595:11538 42.04376:35721 43.06516:114003 44.06652:148402 45.02477:282774 46.10706:44688 47.00504:55584 48.12266:6735 49.06377:10220 50.05824:1704 51.11931:11286 53.08084:3510 54.08243:34537 55.04247:92320 57.11809:69375 58.05815:206054 59.06076:175061 60.06695:22500 61.00852:41584 62.10057:4941 64.10747:9393 67.07777:13764 70.07817:260536 71.07455:680864 72.12472:…	917385	1118295	332866	366158	1071578	53900.7	3004966	3469430	4995749	5338174	5135861	5116077	7668153	6057539	5559157	7490599	7333904	6813413	1353978	1618692	279894	1282430	20770.4	2705386	5101129	6402670	5745780	4903550	5750068	4570534	8289331	8146448	6612065
15.811	72.9793	L-Malic acid	HMDB0000156	222656	C00149	C4H6O5	Beta hydroxy acids and derivatives	BJEPYKJPYRNKOW-UHFFFAOYNA-N	C([C@@H](C(=O)O)O)C(=O)O	85.9	85.9	73.8	96.9	100	35.61	38.05765:3922 38.98854:142463 41.05764:278266 42.07034:197619 43.0284:3511635 44.04068:3198389 45.00508:18898134 46.09812:1420982 47.02906:2699538 48.13012:103249 49.04141:82556 51.03566:26840 52.05778:105598 53.06625:673841 55.00528:19852632 56.09823:726503 57.06751:1050694 58.06325:1880166 59.04126:8369635 60.10426:936280 61.03455:2079251 62.06881:128247 63.03066:66619 63.9114:695 65.34515:1621…	226823900	237158400	195743000	224590000	259155200	237882600	162378200	164719300	155017700	149732900	215684400	212960700	210032600	189216900	227961700	238349600	241339200	232575000	242008100	236131000	232043700	251034900	162257100	311218800	93842410	128512200	143336400	144798900	225437100	202055700	195896700	204416300	190915900
16.346	176.062	L-Methionine	HMDB0000696	6137	C00073	C5H11NO2S	Methionine and derivatives	FFEARJCKVFRZRR-BYPYZUCNSA-N	CSCC[C@@H](C(=O)O)N	88.9	88.9	86.2	88.8	97.3	107.32	34.24153:3130 35.03727:28171 36.89797:6773 37.77183:10189 39.91865:104133 41.07344:0 41.98121:7647 43.0069:71252 43.9862:11642 44.97557:202018 46.09424:39304 46.99709:22219 48.1124:12958 49.02044:10280 50.05816:22879 51.07895:19114 52.01162:8780 53.10227:13153 54.07803:17917 55.05328:7533 56.08298:252767 57.1028:269669 58.08505:1 59.05523:149611 59.79789:1 60.93308:1822618 62.0855:60155 63.04565:…	1389140	1096502	465143	516969	824962	117275	2050369	2127257	7267217	6811837	6638158	6744280	2303406	2021557	8798768	7157937	5802491	5137323	4238832	6592617	473795	360110	31196.2	946584	696074	2185837	4770409	4885822	6409277	4686280	2588663	3491900	6083080
16.422	156.04	Pyroglutamic acid	HMDB0000267	7405	C01879	C5H7NO3	Alpha amino acids and derivatives	ODHCTXKNWHHXJC-VKHMYHEASA-N	C1CC(=O)N[C@@H]1C(=O)O	91.4	91.4	87.8	92.6	100	3917.03	33.16562:3543 33.99947:1573 36.98574:8559 38.07597:27678 39.0358:87661 40.00176:76428 41.04909:413983 43.01332:1563075 44.05296:1283801 45.00784:6193179 47.03579:752925 49.04712:27921 50.03145:12239 51.09259:145798 52.06163:104901 53.05456:11471 54.19964:244310 55.05787:850990 56.06015:305226 57.08414:143994 58.07597:444409 59.05516:1964971 60.07604:310858 61.02429:469259 62.12829:33446 63.07327:…	313621400	315522200	328797300	387511700	322745400	725368400	78584470	76434630	118144200	99747700	109688700	112735800	91986170	92272380	116850500	113769700	128932500	127123700	263379800	247706300	442100200	359253600	167066	393145000	82699720	154782400	103024800	105910300	132136200	151381800	90841440	103784800	101392300
16.429	217.101	D-Threitol	HMDB0004136	222285	C16884	C4H10O4	Sugar alcohols	UNXHWFMMPAWVPI-QWWZWVQMSA-N	C([C@H]([C@@H](CO)O)O)O	86.8	86.8	78.6	95.1	95	14.36	33.94279:14579 34.92889:0 35.98609:1238 37.21266:5970 38.10008:6174 38.8959:91895 41.08315:103972 43.03696:132537 44.06427:90105 45.03111:658191 46.09429:27804 47.01071:54455 51.06556:58967 53.09013:25753 54.04221:39506 55.08432:76078 56.08899:131276 57.06951:21471 58.06884:137617 59.07048:708108 60.14391:36741 61.03247:174758 62.05906:11607 67.0368:36122 68.07886:80062 69.0445:525994 70.9845:426…	1815607	1773907	2501239	2719577	2285929	2188077	1514194	1467861	1483623	1395063	1369333	1314155	1557087	1453837	6418130	7834859	1997375	1863825	1547831	1436626	3053494	3227225	3227494	2942609	1692003	2331979	1568928	1571512	1612260	1581654	1956292	2041396	1996640
16.538	72.9751	L-Aspartic acid	HMDB0000191	5960	C00049	C4H7NO4	Aspartic acid and derivatives	CKLJMWTZIZZHCS-REOHCLBHSA-N	C([C@@H](C(=O)O)N)C(=O)O	85.3	85.3	76.7	92.1	97.5	796.56	33.22133:3534 35.89055:2992 36.51648:7579 37.12829:2560 39.1335:87881 41.11972:52086 42.09084:310598 43.02164:5413595 44.03652:3001678 45.02711:14491268 46.13019:1033614 47.01377:1949862 48.05014:71113 49.00866:46298 52.0511:44926 53.02316:124936 54.0531:216732 55.04457:1254344 56.08764:73976 57.04675:789522 58.05626:1603290 59.03344:6419390 60.09792:1260211 61.04074:1532949 62.12:109726 63.05399…	64220570	46056720	131229100	118956300	169003500	452539800	149801700	163019100	279335400	281582500	323971000	322679700	240188300	217468000	231327800	228600700	295503800	289683800	202187600	269318400	172646100	241422200	2072210	35106420	88292970	200463400	279046300	276407600	340132100	282002300	274869900	277202800	283349300
16.577	174.067	Gamma-Aminobutyric acid	HMDB0000112	223130	C00334	C4H9NO2	Gamma amino acids and derivatives	BTCSSZJGUNDROE-UHFFFAOYSA-N	C(CC(=O)O)CN	93.5	93.5	92.7	93.6	95.7	558.86	33.17176:1659 39.04489:50967 40.55304:36042 41.09721:398798 45.00261:1809861 46.12167:92875 47.02743:527038 55.04174:610186 57.09654:232311 58.97598:9189911 60.10893:629812 61.033:24290 63.93998:14399 64.67178:54036 67.76922:2222155 68.28621:2113113 69.08471:1901216 71.05946:607764 72.98685:17184238 74.11266:1237054 75.0582:846865 80.09857:52142 82.14226:204299 84.96781:733612 86.02592:26094530 8…	189228000	187641700	258213500	246748300	325519700	43168590	19988890	25998030	26091870	25309460	10976080	11494890	5079908	4541359	43543660	55776560	6935563	6586494	182521700	178751800	332679800	458861500	21943.2	363447000	12383230	7943191	4021907	32852580	23871660	17926400	5849668	6635904	14631600
16.619	230.112	4-Hydroxyproline	HMDB0000725	5810	C01157	C5H9NO3	Proline and derivatives	PMMYEEVYMWASQN-DMTCNVIQSA-N	C1[C@H](CN[C@@H]1C(=O)O)O	72.2	72.2	91.6	69.8	18.4	40.82	33.28795:12513 34.025:7145 38.83386:96194 39.93499:43466 51.09732:6726 64.03113:4687 65.05101:20708 71.76625:137810 99.06834:123764 101.10204:25232 106.06315:7248 108.05241:1826 119.05383:9995 137.08305:10340 138.25365:3996 140.10132:662438 141.12114:34188 152.05673:8319 153.02635:0 181.08296:6128 188.15683:19559 199.1161:10512 208.97466:5897 210.09695:2197 211.20914:6648 212.095:4168 225.15814:6…	8102866	9872598	18980740	23852020	17566400	4920417	1287958	1286593	1349864	1344382	2403159	2406847	1289516	1018284	1518185	1582288	1455905	1558689	7255166	6868384	29947100	15347330	58904.1	9993964	2109429	1963046	1154466	1259987	1885198	1414256	1168533	1335965	1320385
17.267	220.095	L-Cysteine	HMDB0000574	5862	C00097	C3H7NO2S	Cysteine and derivatives	XUJNEKJLAYXESH-REOHCLBHSA-N	C([C@@H](C(=O)O)N)S	84.7	84.7	76.7	91.9	94.4	83.91	34.09259:2457 34.88759:448 36.92016:2190 38.09534:10152 42.08413:24422 43.04937:112574 44.05373:142464 45.01817:524050 46.10038:29644 49.09411:11968 49.99805:6535 51.02497:4807 51.9982:5581 53.05065:15456 54.11775:27416 56.09399:1 57.06008:52775 59.05552:334408 60.09318:58390 61.04792:17366 62.94876:3311 64.01736:9245 68.116:10084 70.11574:43175 71.09762:55681 71.65984:102250 72.99623:5035912 74.…	2039908	1755145	974153	1161937	1061923	1003051	1909914	1971562	6266629	6203272	5008871	4910782	2125432	1978085	3336504	2975860	2332431	2133083	5059060	6092436	1142679	1257771	443071	2053315	949360	2410634	4502189	4441886	5698696	4810523	2183095	2443711	2609323
17.347	166.062	D-Xylose	HMDB0000098	135191	C00181	C5H10O5	Pentoses	SRBFZHDQGSBBOR-IOVATXLUSA-N	C1[C@H]([C@@H]([C@H](C(O1)O)O)O)O	75.4	75.4	79.6	58	97.7	13.44	33.44702:25825 37.03776:3937 38.85135:48826 43.07912:1 44.03006:1 44.99994:0 45.94733:0 46.73843:25930 50.03243:13490 54.03356:13586 56.09097:146043 58.06797:1971 59.04268:0 59.9492:15898 60.91996:0 64.07316:7862 65.99419:2776 67.0295:6239 70.09373:1 71.13058:1 72.95322:5686 74.12516:45064 76.13066:5363 77.09002:1 85.16088:11003 86.08798:19120 87.04482:368 88.04693:0 89.04847:1 90.13846:11180 91.…	343137	305447	325895	378407	289895	174230	20465	38984.7	28398.8	30424.8	10665.7	35019	20384.8	16050.2	36757.9	25258.3	33850.6	35794.1	316211	334349	338996	304131	19594.2	313836	23409.8	24697	25314.2	33408.1	20110.5	39967.5	14691.4	14573.3	33406
17.801	129.035	L-2-Hydroxyglutaric acid	HMDB0000694	439939	C03196	C5H8O5	Short-chain hydroxy acids and derivatives	HWXBTNAVRSUOJR-UHFFFAOYNA-N	C(CC(=O)O)[C@@H](C(=O)O)O	92.3	92.3	88.7	96	95.7	24.13	33.98304:4837 34.93952:1904 35.82597:642 37.70752:4311 41.04377:208024 43.07991:14234 45.02319:129418 46.07568:109707 48.09353:3848 51.04247:22175 55.05446:66739 56.08104:114381 57.09496:314651 61.02082:46124 62.07209:5824 64.92836:63372 67.04992:39497 68.05608:6890 69.09087:85877 72.95384:176925 74.11263:474319 75.05942:515861 77.0611:55847 83.07806:131440 85.08749:1551549 86.09553:32061 87.0696…	9995801	10220170	14406070	16933170	13674420	12505490	3397157	3308350	5792596	5581701	3501671	3303850	4302084	4023976	4306932	3969911	7707554	7104969	15260670	14461390	18656150	19347960	938330	22897760	3506353	5331685	5006140	5100672	6774275	6231538	4368719	4477923	4352003
17.819	72.9637	Oxoglutaric acid	HMDB0000208	51	C00026	C5H6O5	Gamma-keto acids and derivatives	KPGXRSRHYNQIFN-UHFFFAOYSA-N	C(CC(=O)O)C(=O)C(=O)O	79.8	79.8	76.5	85	79.6	99.68	34.34919:316 35.19921:2282 38.0187:8367 39.06816:37195 43.03123:21237 45.00872:205304 46.13271:5491 48.06794:22024 52.07388:23537 54.03405:256099 55.03893:1442218 58.04902:459156 60.12035:151026 61.02781:49152 62.06366:23045 65.00852:4207 71.12765:148507 71.95287:598742 74.15395:273129 75.05909:3995170 76.19752:148340 77.05849:152527 80.14956:88770 80.86224:41633 81.80682:209869 82.33861:168097 8…	126164000	96474040	93576850	106974600	125822900	59690330	11919140	8760223	10730420	11214720	10287730	8917986	11531960	14127240	14893210	12998280	19199060	14884210	171350700	135187900	91150330	117814900	2256192	155518600	7179438	10784130	9955091	9193964	9860202	11781480	8968401	11075240	12923680
17.86	193.096	Phenyllactic acid	HMDB0000779	3848	C01479	C9H10O3	Phenylpropanoic acids	VOXXWSYKYCBWHO-UHFFFAOYNA-N	C1=CC=C(C=C1)CC(C(=O)O)O	79.5	79.5	68.3	90.6	91.2	16.42	33.31825:650 33.95697:591 38.19:5362 40.04086:13959 42.0247:3794 43.04576:15631 44.07122:64252 45.04225:342446 46.07323:21147 47.00621:49360 48.05426:8328 49.11706:11745 50.13658:10081 52.07538:17441 53.95482:71556 54.97364:1404 56.08604:60631 58.06831:5188 59.06946:125577 60.11023:24681 61.02934:21740 62.07331:7080 63.00917:8948 63.96725:4011 64.97392:47176 69.10689:0 70.08044:10292 71.96246:211…	1070802	1015051	983135	1167785	1832915	1681774	253578	259571	181672	178967	202820	181529	168548	162207	200180	173678	168154	139773	1409400	1298587	1404551	1499214	143492	1635092	253854	385776	196715	220326	205025	171169	172113	165806	105543
18.375	247.114	3-Hydroxymethylglutaric acid	HMDB0000355	1662	C03761	C6H10O5	Hydroxy fatty acids	NPOAOTPXWNWTSH-UHFFFAOYSA-N	CC(CC(=O)O)(CC(=O)O)O	85.3	85.3	76.1	92.7	98.2	29.62	39.90292:67603 41.09613:23435 42.10296:1560 43.0546:110759 44.03894:35659 45.02561:198639 46.9998:94959 48.20723:4540 53.06916:2621 54.07898:380 55.08524:228042 57.09438:0 58.0887:42531 59.05689:0 60.05845:14099 61.01751:56458 62.03552:5010 63.0114:1357 64.04836:20989 65.21816:14419 67.07362:25468 69.05072:37730 70.05503:10702 71.04797:28920 71.89879:53161 73.02476:4375011 74.07262:392865 75.0206…	263497	267536	266992	304138	165624	170382	436150	397062	488574	442131	355461	302507	299752	277987	380733	375856	538015	512970	220397	186321	310659	351641	43191.5	656710	498009	742181	500065	465693	417211	400486	293258	286097	478279
18.463	369.05	Phosphoenolpyruvic acid	HMDB0000263	1005	C00074	C3H5O6P	Phosphate esters	DTBNBXWJWCWCIK-UHFFFAOYSA-N	C=C(C(=O)O)OP(=O)(O)O	90.1	90.1	87.5	93.5	91	187.03	35.81974:1697 36.75218:1437 38.02743:7808 39.92468:47530 43.05253:45741 45.04975:149248 46.12213:17805 47.00565:19930 51.01445:3521 52.02139:135 53.08683:16202 54.10176:8648 54.99441:1442 56.12128:16397 58.0653:22600 59.07497:32039 62.0206:1643 64.36516:675 65.17594:2479 66.10163:14185 67.06497:18375 67.91994:54901 69.05803:15275 70.10939:10377 71.12539:8593 73.01355:728006 74.12322:25753 75.0304…	514371	472666	685971	804383	755110	580389	359418	367834	646597	597170	680718	673748	322417	280328	352393	280994	355817	310626	489672	471185	749639	744120	3347.36	667547	1050326	1634325	697261	714530	668327	636675	288934	291716	419142
18.636	142.058	Ornithine	HMDB0000214	6262	C00077	C5H12N2O2	L-alpha-amino acids	AHLPHDHHMVZTML-BYPYZUCNSA-N	C(C[C@@H](C(=O)O)N)CN	86.7	86.7	78.9	93.6	96.5	321.35	33.17411:5067 34.09238:3438 36.02912:4957 36.96813:4456 39.07148:45353 40.03353:9335 42.08027:88285 43.05556:279713 44.06536:9951 45.03593:151237 46.12994:33445 47.02105:109166 49.84392:11760 50.3972:5312 51.07994:17567 53.06885:30773 55.02631:60921 56.07714:172812 57.09096:213535 58.08001:275059 59.03516:568634 60.08416:66328 61.02534:114156 63.01338:29409 63.75493:30641 64.27021:3608 66.06554:7…	2137683	1075538	454174	425562	98704.9	34879	11524020	26737280	34438970	45163110	19093080	21193590	31835140	23911120	17279500	29818710	16647800	19491140	6482292	9895055	253573	664967	66016.9	927042	5163127	32181380	31885800	26616190	28176850	10945530	36966660	38416980	29140820
18.75	267.061	3-Hydroxybenzoic acid	HMDB0002466	7420	C00587	C7H6O3	Hydroxybenzoic acid derivatives	IJFXRHURBJZNAO-UHFFFAOYSA-N	C1=CC(=CC(=C1)O)C(=O)O	73.7	73.7	87.6	69.1	41.4	9.5	35.95726:1933 36.76767:1 38.74617:14223 39.65192:24736 42.1051:41807 49.02263:1872 51.07709:19178 64.02985:0 78.09076:0 79.05635:11249 81.17703:1 83.10306:60418 90.12958:3025 94.04211:5952 108.47997:1 121.11015:1 121.97884:2601 123.0818:12810 125.66579:1 126.22932:1 136.1337:10500 139.0032:2605 152.10689:1 153.10866:33163 166.0571:4085 169.05571:1 178.01138:1 178.94658:19526 180.99432:3805 183.04…	308858	336814	301432	353357	319386	273522	174110	211534	8980.02	242482	211798	240869	188093	158375	100189	272850	9514.95	81515.1	315397	289709	450940	455116	157377	777021	121595	249123	223539	96094.9	233305	105017	186489	242592	94817.9
18.789	192.1	L-Phenylalanine	HMDB0000159	6140	C00079	C9H11NO2	Phenylalanine and derivatives	COLNVLDHVKWLRT-QMMMGPOBSA-N	C1=CC=C(C=C1)C[C@@H](C(=O)O)N	72.9	72.9	71.5	76.5	70	72.98	33.13556:816 34.91492:2188 36.99471:3493 37.87752:2660 38.68291:22373 39.20483:21550 41.03639:96764 42.09886:45701 44.04924:332485 45.00956:103462 46.09685:82458 47.00574:33978 48.1359:11399 51.01445:42084 53.09419:1117 54.08713:260432 58.05918:10336 61.01064:484 62.09889:645 63.01817:17586 65.07735:99041 66.05026:38175 70.89404:190107 72.96802:8860802 75.04781:1281232 76.11113:105114 77.05753:39…	4684035	4296559	1958405	1801062	2940672	651417	5131949	5928911	6776368	6916055	6167801	6056792	5219575	4500939	7654323	8025638	6678462	6344899	6447589	6800320	1354340	3178894	29451.7	4123903	3099245	6697779	6358870	6608567	6502103	5583155	4684603	6279423	7822631
18.802	246.076	L-Glutamic acid	HMDB0000148	33032	C00025	C5H9NO4	Glutamic acid and derivatives	WHUUTDBJXJRKMK-VKHMYHEASA-N	C(CC(=O)O)[C@@H](C(=O)O)N	88.2	88.2	81.7	93.4	97.1	6170.92	33.28265:28504 35.8094:5099 36.49971:3780 39.06677:273544 39.95834:1 41.05816:2968587 42.08616:432990 43.03439:1893262 44.03522:2045745 45.01197:13242774 46.07132:1005626 46.99849:2022074 48.14735:77129 49.05018:69270 51.08981:49027 52.06495:106944 53.10204:172389 54.02229:365972 55.02748:2874441 56.06253:10710894 57.12463:1930249 58.0702:1400849 59.02264:5257034 60.10286:1252538 61.03473:1687044…	143132800	21831560	223100800	198866400	344447800	5149082	132928600	137594100	191296800	199902600	175719300	166822800	123130200	110563800	124881300	128000500	115076700	107194300	485508000	493087000	210736200	403259100	26050.9	82552020	128881700	180251500	175863500	175468500	188056600	156777800	121719500	125388300	124154600
19.049	200.1	Guanidinosuccinic acid	HMDB0003157	439918	C03139	C5H9N3O4	Aspartic acid and derivatives	VVHOUVWJCQOYGG-REOHCLBHSA-N	C([C@@H](C(=O)O)N=C(N)N)C(=O)O	72.5	72.5	65.9	74.5	88.6	158.88	33.39432:1158 34.63172:1559 36.99894:9022 39.9377:7889 41.11052:21200 42.06195:60738 43.04111:145428 44.06058:127313 45.01165:744475 45.99152:70786 46.95165:20933 51.04053:12550 53.06044:28757 54.08049:21831 56.06789:52379 57.1056:55672 58.0942:48194 59.08768:149051 61.02218:29874 62.09027:5803 62.96074:6437 64.11234:1655 65.08829:6929 67.27223:5282 68.87635:5679 70.07594:27740 71.21474:104919 71…	3351236	2830410	564983	486726	379526	12773.4	1646253	3270386	5839851	5431507	4085191	4682916	5476194	4064589	4973146	8751897	6804861	6191225	1001199	1266612	453379	719192	12352.9	1199912	1953481	5867342	5245361	4435937	6602945	2734791	5633645	7271212	7539461
19.256	257.164	Dodecanoic acid	HMDB0000638	3893	C02679	C12H24O2	Medium-chain fatty acids	POULHZVOKOAJMA-UHFFFAOYSA-N	CCCCCCCCCCCC(=O)O	75.3	75.3	68.2	83.3	80.6	11.91	33.13984:798 35.77943:1627 37.05033:2339 38.06102:5238 39.08437:1114 40.01883:14302 40.56295:169821 41.0965:52754 43.10109:21728 46.10052:13798 51.041:7667 53.18179:1680 55.05046:149209 56.07467:48136 57.15783:12084 58.10226:11257 60.18507:12387 61.08699:14608 62.06942:3035 64.98161:7044 67.08498:4006 69.0774:51754 71.12302:17162 74.12191:43735 75.03457:385450 76.10636:11535 77.05521:14444 78.766…	328748	332087	400249	563276	497268	658210	225797	201398	197064	193407	204899	163287	192978	198576	234594	182307	224460	203420	359820	285334	729929	615983	167711	714068	275040	346246	16638.1	244280	161407	189770	153399	186350	128028
19.54	72.9532	Tartaric acid	HMDB0000956	444305	C00898	C4H6O6	Sugar acids and derivatives	FEWJPZIEWOKRBE-JCYAYHJZSA-N	O[C@H]([C@@H](O)C(O)=O)C(O)=O	93.9	93.9	93.7	94.1	94	513.17	33.25267:8514 42.94227:1401597 43.85127:4105231 44.9604:46776 46.10282:3752728 47.04678:520345 49.40226:66772 53.07834:322853 54.97684:1878609 57.03185:1748000 58.06027:2257389 59.03596:7334300 60.09441:564707 61.05513:1434818 64.57539:97080 67.04858:1086190 68.09179:1111086 69.04016:6216196 70.10148:3835367 72.96543:2083910 74.13096:61182384 75.07524:23938140 76.14659:467105 77.05173:1121598 81.…	834855800	846379500	872173800	881213800	883998100	888295900	855497300	864820400	897338000	902470000	912534800	924799900	881810600	879791800	954971200	947742700	947699400	943677800	839622000	831485000	854558900	884209200	564682200	895928300	873635300	914772900	885324900	893468400	927882300	934135700	911709400	926145800	930257100
19.971	116.027	L-Asparagine	HMDB0000168	6267	C00152	C4H8N2O3	Asparagine and derivatives	DCXYFEDJOCDNAF-REOHCLBHSA-N	C([C@@H](C(=O)O)N)C(=O)N	88.4	88.4	89.8	86.8	87.7	76.15	34.96803:1 38.81459:4345 39.54426:54356 42.06684:190372 47.03111:124345 48.0483:85 50.10907:2300 51.0776:17598 54.05658:1446 55.0414:78983 56.0965:77558 58.07268:25870 59.04157:345446 60.08783:203721 61.01216:72711 62.16886:12087 64.39568:0 66.17246:48945 70.04737:84559 70.99232:167109 72.97381:24 74.10636:1646037 75.05303:2587602 76.12169:351337 78.08197:30617 82.08816:6596 85.08775:43046 86.064…	31207130	33153690	16756280	16766920	59843710	69477.6	25895970	31922690	36711100	36397120	26433010	25430770	8924068	7994447	15739110	17387840	17408270	14227690	58089700	59153760	7547308	37171050	125237	39164160	23293610	34321990	30705080	32201640	33188300	24639410	7227721	9816886	14305110
20.017	245.097	pyrophosphate	HMDB0000250	644102	C00013	H4O7P2	Non-metal pyrophosphates	XPPKVPWEQAFLFU-UHFFFAOYSA-N	OP(O)(=O)OP(O)(O)=O	90.5	90.5	92.2	85.5	95.5	10.02	33.19232:2202 36.89752:5003 37.93555:4861 38.77038:1 40.08561:4208 41.02985:7779 42.05153:1 43.04722:1 44.04829:1 45.02515:0 46.10302:1 47.07434:0 48.34838:8324 49.22253:11651 50.1746:11074 51.10343:10503 53.00135:2005 53.66789:1 54.16955:846 55.02298:0 56.16503:0 57.12877:1 58.08146:1 59.03724:0 60.10165:0 61.0351:0 62.1702:0 64.25859:3529 65.07058:1 66.03439:3219 68.09713:38088 69.08516:51649 7…	332458	226298	312124	180158	345843	296251	139563	119791	133966	143745	152714	178483	192729	162395	255062	231988	202886	180076	300531	263406	355327	409445	24099.2	388988	151967	218177	172133	157161	199371	161168	190858	212186	195570
20.088	103.024	D-Ribose	HMDB0000283	5779	C00121	C5H10O5	Pentoses	HMFHBZSHGGEWLO-SOOFDHNKSA-N	C([C@@H]1[C@H]([C@H](C(O1)O)O)O)O	86.8	86.8	77.3	95.6	97.9	4.48	35.37076:1900 36.10442:7045 36.91798:923 38.07966:6351 41.10681:31081 42.04814:10001 43.04281:18146 44.01508:46907 45.02034:39271 46.122:22242 47.03122:1 48.1055:2699 49.27132:3579 51.12038:14245 52.06321:34988 54.04383:13060 55.12287:13240 56.07192:3532 57.00354:12371 57.95418:12348 58.63802:25306 59.23113:17435 60.14119:10450 61.06815:4036 62.05446:1644 65.15026:6743 65.9969:7380 68.08302:5776 …	445139	152626	626687	785930	308208	861104	385580	393989	604016	525607	898446	861318	693565	583305	1384107	1208538	1123920	916229	1080743	296967	614432	641082	108332	815067	543509	661360	456290	478794	690396	603411	838433	1006312	992182
20.433	205.091	D-Xylulose	HMDB0001644	5289590	C00310	C5H10O5	Pentoses	LQXVFWRQNMEDEE-PYHARJCCSA-N	C([C@H]([C@@H](C(=O)CO)O)O)O	80.5	80.5	76.5	87.5	78.5	4.85	38.18582:5085 39.0191:29023 41.08895:6846 42.71564:6495 43.35314:1079 44.15391:14112 45.03623:45017 47.00061:4156 50.08878:6597 52.94598:5532 55.00037:19312 56.05955:6290 57.10776:0 58.07642:15505 59.90594:1434 62.43864:19103 65.13975:5379 68.35365:4011 71.13676:15090 73.01401:2036412 74.13281:71469 75.02967:84404 76.10836:6348 80.13305:9873 81.0954:5111 82.12762:19783 83.19319:20577 85.08928:1 8…	348191	362122	465505	543998	568584	549164	216199	202634	249931	270885	345344	330796	328305	246189	498584	486125	444559	412294	277845	259815	487047	580849	646638	584390	225815	356810	227704	273870	369618	362691	373926	388810	409327
20.534	218.069	Pipecolic acid	HMDB0000070	849	C00408	C6H11NO2	Alpha amino acids	HXEACLLIILLPRG-YFKPBYRVSA-N	C1CCNC(C1)C(=O)O	76.4	76.4	76.2	68.6	92.3	6.13	33.90381:3678 35.00771:369 36.94949:974 39.02626:12849 40.00448:15509 41.05839:23176 42.09514:62934 43.09396:59587 44.09449:26387 45.02693:98451 46.32412:15308 47.05442:39710 47.90848:12811 49.09552:15573 50.99252:12853 52.02908:30438 54.09054:38929 55.06954:29818 56.10809:8115 57.10941:41512 58.0902:74643 59.06593:183055 60.1112:0 60.95871:27453 61.802:2774 62.564:0 63.4406:6054 65.04842:0 66.05…	839977	908900	1133856	1339190	910485	725606	256694	296309	266895	236489	183941	183190	131159	143662	130731	94615.9	123850	183056	1054330	944754	1285995	1491094	37748.9	1038323	362456	475894	273703	315525	216399	210134	106670	104068	141543
20.748	174.093	2,4-Diaminobutyric acid	HMDB0002362	470	NA	C4H10N2O2	Alpha amino acids	OGNSCSPNOLGXSM-VKHMYHEASA-N	C(CN)C(C(=O)O)N	73.2	73.2	77.8	73.5	58.5	5.62	38.05006:3182 39.00143:4682 42.02904:507 46.17714:816 46.99386:32367 50.08859:5547 57.10216:34341 59.08998:5345 63.88362:5367 66.02519:3991 86.04464:78382 88.06227:2922 91.06574:1789 92.45682:4195 99.07192:9450 100.09018:60752 111.0808:16356 114.01174:4679 119.0884:8208 120.91892:1155 123.01815:665 128.10199:16578 130.15041:11045 132.06334:11866 137.13475:755 138.199:3459 143.62514:43212 144.2645…	722198	755598	33491.7	36948.3	655838	36849.8	709163	726813	712583	781852	611453	655787	594037	531816	647878	687301	650281	545184	1050127	1013974	23039.5	936638	57682.5	1046257	719697	1140720	655375	708240	685564	595440	614386	714324	611041
20.78	204.081	Levoglucosan	HMDB0000640	2724705	NA	C6H10O5	Oxepanes	TWNIBLMWSKIRAT-VFUOTHLCSA-N	C1[C@@H]2[C@H]([C@@H]([C@H]([C@H](O1)O2)O)O)O	85.3	85.3	74.1	95.5	98.4	5.87	37.17997:6773 38.03217:2708 39.01529:8461 40.01858:10941 41.01915:20321 42.05067:3821 43.06021:491 45.00408:294151 46.95549:73556 48.12603:4696 49.07489:9382 52.04952:1541 53.12027:10377 55.04948:51556 56.09407:10959 57.09635:15952 58.10718:37196 59.04975:113336 60.08434:3271 61.01709:34685 66.14682:17181 67.05561:31822 68.06575:83415 69.02849:43694 70.06299:27711 71.09444:17195 71.68141:73899 73…	560872	524775	541030	610119	545200	493580	492976	495522	527642	498902	582278	576581	591769	510834	593175	592493	782705	570157	560776	543553	707972	789594	2063686	1119392	510288	1122309	533825	552342	665065	641203	744255	704565	530760
20.913	260.119	Aminoadipic acid	HMDB0000510	469	C00956	C6H11NO4	L-alpha-amino acids	OYIFNHCXNCRBQI-UHFFFAOYNA-N	C(CC(C(=O)O)N)CC(=O)O	88.8	88.8	81.7	94.3	99	425.82	33.33774:1 34.04229:476 37.07493:4124 38.04356:13479 39.99031:1870 42.01255:33181 42.59348:116950 43.10496:114318 44.08011:122766 45.01389:523151 46.12051:40966 47.03625:106346 48.3008:4932 49.09139:12030 49.961:2699 50.9882:11198 52.03045:21350 53.09204:28180 53.905:49069 55.00764:2060942 56.12762:268505 57.11422:95686 58.07135:80696 59.06885:293236 60.17012:42139 61.07184:80741 62.26746:3392 63…	4590298	4489357	3844448	3445752	5870387	148576	4417226	5218166	4959464	4958265	4175280	3910667	4239368	3991861	4120599	4427485	4171787	3840209	7385762	7384974	2945987	10053040	63018.5	10001040	5354316	9067590	4301981	4391697	4227621	3404446	3928943	4639795	3900169
21.038	217.095	D-Arabitol	HMDB0000568	827	C01904	C5H12O5	Sugar alcohols	HEBKCHPVOIAQTA-QWWZWVQMSA-N	C(C(C(C(CO)O)O)O)O	91.3	91.3	85	96.5	100	18.63	34.15269:4588 35.41709:2831 36.18465:4597 37.78094:1 38.3444:0 39.14323:19510 40.01971:6774 41.0862:17148 43.02499:15909 44.02026:43242 45.00481:193178 46.0769:12957 47.00614:24289 48.03374:6256 50.02164:12289 52.04948:12711 53.08008:0 54.12073:32236 55.0718:38956 56.08022:33095 57.11312:9966 58.05167:56243 59.08213:132202 60.08694:17025 61.00725:5364 61.99753:818 63.03292:8831 66.07689:7060 67.0…	924374	990458	784791	1016056	1216289	1228901	3275128	3357471	3357592	3454885	3413649	3030280	4557745	4130982	4761724	4494851	4549772	4369446	1103536	1054741	951644	970992	811355	828698	3885726	5751451	3447665	3451341	3855657	3707237	5016481	4935755	3815471
21.169	174.081	Putrescine	HMDB0001414	1045	C02896	C4H12N2	Monoalkylamines	KIDHWZJUCRJVML-UHFFFAOYSA-N	C(CCN)CN	91.1	91.1	86.7	93.2	100	25.23	33.37207:1919 37.00165:154 38.16298:3641 40.07116:5580 42.04387:9373 43.08634:60060 44.11325:7366 45.03371:237033 46.01833:19287 46.97837:16162 48.07305:3309 49.05974:4562 49.99953:5605 51.01484:11350 52.07917:12956 53.98136:0 57.10581:22825 58.09364:41652 59.07526:628357 60.19342:37413 61.0408:5200 62.19592:968 63.01327:2664 64.02218:3688 66.03617:11486 68.18834:1 69.02402:1 70.07813:51176 71.13…	10241760	11145490	6384667	4890877	12120860	10684.3	1215583	1286158	1705821	1734058	2123718	2217033	1450570	1284397	4130559	4216350	2249542	2164659	7714372	7383966	4165834	15256710	14622.2	27007610	1899383	2917060	1501306	1495522	2384452	2019921	2437721	2157928	2226923
21.287	331.129	Ribitol	HMDB0000508	NA	C00474	C5H12O5	Sugar alcohols	HEBKCHPVOIAQTA-ZXFHETKHSA-N	OC[C@H](O)[C@H](O)[C@H](O)CO	79.2	79.2	68.9	87.4	93.9	9.66	33.44007:4195 34.16613:463 34.87985:717 35.97105:1028 36.73445:5227 37.36156:3347 38.07254:6061 39.05914:16724 41.11531:38080 42.16434:20165 43.08316:74895 44.04234:52097 45.01906:225696 46.15273:12023 46.99233:22322 48.01215:9112 49.07554:3741 52.05639:31765 53.10553:8281 55.02364:32826 56.11756:62749 57.07289:15404 58.1331:41409 59.07143:100913 59.96519:19590 61.03352:35304 62.06457:5851 64.972…	89198.8	87154.8	85402.7	101842	133481	59266.5	4833.6	12939.3	13049.1	9022.02	17329.3	16621.6	22183.3	13050.6	25372.2	21603.6	17908.5	18535.7	170601	147618	129812	148037	11496.3	6855.79	4486.99	23842.3	11236.3	18747	17824.2	24802.4	21709.1	16749.8	16727.3
21.297	217.107	D-Xylitol	HMDB0002917	6912	C00379	C5H12O5	Sugar alcohols	HEBKCHPVOIAQTA-NGQZWQHPSA-N	C([C@H](C([C@H](CO)O)O)O)O	88.4	88.4	87.1	89.9	89.4	10.85	33.43985:6107 35.88246:2802 38.10426:5704 41.0581:16228 44.03936:20399 45.01724:205655 46.21728:36599 47.91396:236 49.48439:1 50.25454:2025 51.10563:16614 52.0415:15186 53.05176:16558 54.05574:29626 55.07065:34415 58.07732:45642 60.09278:12052 61.00896:16888 63.17858:6270 64.88786:5844 65.82958:18098 66.80462:20576 69.20673:61805 71.85159:120569 73.01676:5471662 74.14231:211131 75.05147:200955 78…	1086890	1096872	1121304	1388348	1469235	1408969	1352436	1571341	1619830	1776428	2207258	2548435	4561298	3143038	4473947	4502037	3783033	3403322	1147007	1111745	1330420	1524816	1258919	1650973	1449926	2115212	1673174	1943034	2744184	2815067	4714887	3583808	3853620
21.619	217.105	Uridine diphosphate glucuronic acid	HMDB0000935	17473	C00167	C15H22N2O18P2	Pyrimidine nucleotide sugars	HDYANYHVCAPMJV-LXQIFKJMSA-N	C1=CN(C(=O)NC1=O)[C@H]2[C@@H]([C@@H]([C@H](O2)COP(=O)(O)OP(=O)(O)O[C@@H]3[C@@H]([C@H]([C@@H]([C@H](O3)C(=O)O)O)O)O)O)O	79.3	79.3	70.7	88.6	86.4	5.6	33.35527:646 36.26105:5262 39.10851:40795 43.03307:1 44.02806:0 45.03874:157315 46.27435:19862 47.06037:17990 49.1192:6246 50.05668:19449 51.06828:12249 53.05562:13734 54.03972:1972 55.03137:19488 57.09833:28202 60.98112:20252 61.95899:8145 64.03071:1692 66.03146:17150 71.84949:22801 73.00302:2608170 74.0823:225151 75.01051:269718 77.05741:23162 78.10812:2667 81.07756:16472 83.0836:27180 88.19951…	853059	786978	1005214	1065232	859496	373073	233480	233234	472115	496903	552663	541133	573280	500259	459237	449128	641752	633679	814129	805905	1151780	1493515	631924	1437025	551978	969592	555194	497455	735738	651800	530055	549121	585971
22.143	156.09	L-Glutamine	HMDB0000641	5961	C00064	C5H10N2O3	Alpha amino acids	ZDXPYRJPNDTMRX-VKHMYHEASA-N	C(CC(=O)N)[C@@H](C(=O)O)N	85.8	85.8	83.4	90.8	83.3	56.69	33.18344:887 35.82592:3322 37.0326:4213 38.00795:13047 39.05095:45192 41.03128:12714 42.06279:99144 43.01169:337865 44.05417:367124 45.01621:959380 46.08489:87624 47.0172:369171 48.06848:15686 49.00731:28912 50.00023:3105 51.03202:4800 52.08757:28514 53.02574:90226 54.04155:138502 55.0578:262188 56.07707:902872 57.06365:332835 58.85618:713867 60.11129:83600 60.99772:182156 62.07608:25527 63.0159:…	227890	150070	94023	338342	110634	73443.4	607148	1413180	973403	2123200	218072	239518	633468	128135	61476.9	272434	66212.3	70587.7	11442710	27674870	433059	308977	105218	296837	2518646	3361574	1194298	807635	1833082	61755.1	773037	314057	113723
22.157	72.9821	glycerol 3-phosphate	HMDB0000126	439162	C00093	C3H9O6P	Glycerophosphates	AWUCVROLDVIAJX-UHFFFAOYNA-N	OCC(O)COP(O)(O)=O	90.8	90.8	86.8	92.7	99.1	685.49	34.7285:582 37.07488:5525 38.02905:11431 39.02176:187570 40.78572:1379588 41.29538:988878 42.08075:92088 43.0299:720042 44.05236:1305216 44.57278:4208366 45.07391:6867517 46.11724:384053 47.02949:747055 48.04103:15660 49.088:11648 50.13981:4754 52.06042:7539 53.10858:97238 54.06255:228090 55.04525:517325 56.08548:105195 57.06582:510369 58.00344:41833 58.57796:4282112 59.1157:6847059 60.12853:4984…	138760100	140371800	124803000	135761100	132100200	90926830	203523400	255727200	251465600	265635000	236518100	240672100	215456900	196860400	252943900	272380100	261631000	266041600	148613400	162188300	139539300	155728400	3627788	174191500	241578900	331030600	268457800	253357100	274898300	238438900	237385300	244546100	252272000
22.218	217.055	Glucose 1-phosphate	HMDB0001586	439165	C00446	C6H13O9P	Monosaccharide phosphates	HXXFSFRBOHSIMQ-VFUOTHLCSA-N	C([C@@H]1[C@H]([C@@H]([C@H](C(O1)OP(=O)(O)O)O)O)O)O	92.8	92.8	91.1	91.7	100	77.37	35.0018:690 35.94592:831 39.12908:23754 41.04527:1 42.11816:20978 43.05156:102099 43.93755:0 44.95747:0 46.09108:1 47.01024:94172 48.21859:3323 50.505:2636 51.39988:11889 53.04711:79744 54.11546:41507 55.06855:261822 56.11289:119663 57.12609:5359 58.06346:118240 59.0648:1 60.14614:11001 61.02306:1 62.32025:1 63.09051:11252 64.94369:24025 65.86469:0 66.65258:63220 67.23453:23098 69.06773:40790 70.…	15251280	15803310	15136610	17418260	15094130	13880120	11077960	13090140	14374860	14589720	16491470	16821430	16373580	15076900	17274600	18473150	17790740	18897710	14729880	14606230	20446900	21740610	4764995	30057820	12185870	17271080	15192250	15775690	21159160	18049810	19749310	18996030	15506040
22.388	299.026	O-Phosphoethanolamine	HMDB0000224	1015	C00346	C2H8NO4P	Phosphoethanolamines	SUHOOTKUPISOBE-UHFFFAOYSA-N	C(COP(=O)(O)O)N	89.8	89.8	84.2	93.1	100	259.13	33.35867:4996 35.02359:1906 37.0868:4108 38.00933:2549 39.05688:18634 39.97113:35984 41.08335:56302 41.97835:163782 42.99336:488374 44.06544:368958 45.01267:2127236 46.09756:141907 47.01915:95685 51.04839:5939 52.03292:23840 53.05369:36677 54.10905:41286 55.09007:64359 56.03959:123362 57.05248:155753 57.9061:75675 58.98332:2927732 60.08452:198151 61.01402:157118 62.04608:677 62.98004:11917 64.333…	13573290	12814060	8401360	8169051	10996910	521482	11247420	10922280	12134330	11830090	12344290	11778000	12464160	11751680	10072240	8995815	12331810	11849130	15560860	14718730	9440815	15265790	89342.6	21510710	13099680	16835660	11319200	11340250	14927190	13166940	12144100	13657650	11763590
22.523	128.05	O-Succinyl-L-homoserine	METPA0134	NA	C01118	C8H13NO6	L-alpha-amino acids	GNISQJGXJIDKDJ-YFKPBYRVSA-N	N[C@@H](CCOC(=O)CCC(O)=O)C(O)=O	72.2	72.2	68.8	74.6	77.8	11.71	33.19669:560 34.07379:273 35.03521:1323 37.11318:3822 38.01164:3815 40.06657:360 44.01423:18973 45.03088:12938 48.07322:3293 49.9838:11335 52.02366:2277 55.05847:10146 56.09809:67608 57.14274:1880 59.05782:17609 60.07985:182 60.97248:9534 64.14758:5976 65.02258:6622 69.07555:10640 74.11057:81330 76.08355:16319 79.05566:8955 81.10413:6145 86.08699:4212 89.07214:2831 90.62303:1 91.98771:3418 98.120…	1029976	963478	190845	218675	362177	17286.7	225005	44085.5	11554.2	26994.5	264544	42492.2	41978.3	136049	62173.1	51113.8	106876	78814.4	2513965	2742641	51707.8	434091	94502.4	669632	55853.4	516345	147311	26432.5	55945.4	226254	42118.8	72952.3	16537.6
22.594	103.034	Ribonic acid	HMDB0000867	5460677	C01685	C5H10O6	Sugar acids and derivatives	QXKAIJAYHKCRRA-BXXZVTAOSA-N	C([C@H]([C@H]([C@H](C(=O)O)O)O)O)O	75.8	75.8	57.7	94.1	93.2	8.39	36.01523:1434 41.07628:8675 42.14608:21203 43.11629:31650 44.09492:32665 45.04789:98755 46.20193:13982 47.01873:31860 47.90034:0 48.69185:4930 54.99212:31149 57.12475:17002 59.08997:19377 61.00156:14893 64.24609:0 71.95415:97605 73.03124:1945588 74.17535:34744 75.0109:78622 78.16191:10449 80.11779:6323 83.1085:16170 84.18026:19761 85.10068:17707 86.07835:25120 88.08124:10866 89.05402:43956 90.093…	953009	995104	1245032	1519196	1230121	2776304	442623	419735	499265	434298	620525	575409	667050	625679	1330887	1359241	978737	973651	589208	573754	1322185	1336033	994180	1623583	535239	712487	520722	563630	657162	654872	942692	985564	850880
23.106	299.03	3-Phosphoglyceric acid	HMDB0000807	724	C00597	C3H7O7P	Sugar acids and derivatives	OSJPPGNTCRNQQC-UHFFFAOYNA-N	C(C(C(=O)O)O)OP(=O)(O)O	91.2	91.2	87.7	93.5	96.8	324.12	33.85107:3827 34.3667:1 35.18772:897 36.09037:517 36.95778:3060 38.1293:7700 39.04287:10786 40.02339:42430 41.06094:33587 42.10798:42925 43.06363:424628 44.06483:229295 45.02235:1606476 46.14775:100680 47.0164:154957 48.11634:9259 51.02835:19881 52.0329:14498 53.03182:5785 54.17134:19277 55.0373:383839 56.06542:12047 57.05676:88818 58.0111:194044 59.05299:1091212 60.50577:159988 61.18147:157344 6…	13223370	13390180	17071280	19226640	17282940	9847018	5665415	6459575	9708227	9926438	9093192	9231048	5319503	4345000	6384917	6352647	6573359	6316266	15241370	14437160	18810610	20898280	74373.1	18746980	11140310	17609230	11032770	10900400	11562160	10643620	5642779	6091035	6332991
23.132	204.071	D-Glucose	HMDB0000122	5793	C00031	C6H12O6	Hexoses	WQZGKKKJIJFFOK-DVKNGEFBSA-N	OC[C@H]1O[C@H](O)[C@H](O)[C@@H](O)[C@@H]1O	87.4	87.4	85.2	92.4	84.4	43.09	34.15024:416 39.12359:16708 41.06652:583 45.04164:96333 47.01463:23603 47.9724:1870 48.8585:4968 51.1006:52968 53.07521:4869 54.02275:24955 56.08916:24073 59.04443:37846 60.49444:25252 61.05138:1215 62.99345:17314 65.05899:1 66.06241:689 69.07694:36367 70.10952:3006 71.1948:19610 73.05768:2516994 75.04377:61742 80.07443:9255 81.06332:5697 82.08461:17505 84.03612:139389 87.09328:23943 88.03564:287…	10264070	10392740	8363655	9424504	7427934	6089685	2456468	3482408	3547765	2620070	2235465	2553700	2234161	2122688	3905628	4271595	3070064	3110448	3732605	4552705	9274937	9015861	4286581	11743830	4211894	8553022	3777371	2994173	4276401	4115670	3395184	3481154	3652545
23.232	348.113	Citric acid	HMDB0000094	311	C00158	C6H8O7	Tricarboxylic acids and derivatives	KRKNYBCHXYNGOX-UHFFFAOYSA-N	C(C(=O)O)C(CC(=O)O)(C(=O)O)O	88.2	88.2	89.1	87.8	86.1	42.73	33.53974:0 34.13344:0 38.16783:10995 39.0333:45286 42.60858:198750 43.1372:179021 44.037:13601 45.01156:442536 46.99431:36471 47.93508:6860 49.99879:8449 51.04858:22200 52.07023:22052 53.04946:43128 55.0974:146980 56.11852:53787 58.08699:151741 59.07108:240713 60.11095:36477 61.004:100641 62.07045:12630 65.94838:48302 67.0054:544236 69.04152:389692 71.11863:44742 71.90583:745854 75.04413:602451 7…	665227	628565	665870	776025	421902	275384	650406	641185	897921	1115791	1331354	1142554	1783950	1520934	997872	1456425	2230385	1321969	522096	532904	1086610	1060309	88051.3	1195411	1014283	2001695	1683117	415411	1197674	1400433	1465470	1754675	1236807
23.343	245.103	Isocitric acid	HMDB0000193	1198	C00311	C6H8O7	Tricarboxylic acids and derivatives	ODBLHEXUDAPZAU-ZAFYKAAXSA-N	C(C(C(C(=O)O)O)C(=O)O)C(=O)O	86	86	85.3	83.6	93.2	45.89	33.55481:496 36.14146:2224 38.12357:3178 39.97692:21829 41.0634:7647 41.98156:7718 43.14547:1 45.04192:110317 46.20497:5025 46.9968:40976 47.91726:500 53.92912:2352 55.00842:31999 56.09512:13444 57.12504:1 59.03194:0 61.02755:11907 62.12838:1500 67.07372:32484 68.05899:0 68.94651:22031 70.3322:0 71.10012:8996 71.8271:41286 72.9997:1 74.07756:144205 75.02146:73700 76.15306:0 77.0677:1 79.03198:377…	801483	799501	1094278	1214186	774516	657149	162396	196628	356164	364423	240202	234609	441900	405817	477593	456423	666168	675836	670642	588946	1438490	1614486	30575	1662959	264099	323707	302397	277994	394176	340766	533807	566477	450212
23.468	72.9929	Uridine diphosphate-N-acetylglucosamine	HMDB0000290	9547196	C00043	C17H27N3O17P2	Pyrimidine nucleotide sugars	LFTYTUAZOPRMMI-CFRASDGPSA-N	CC(=O)N[C@@H]1[C@H]([C@@H]([C@H](O[C@@H]1OP(=O)(O)OP(=O)(O)OC[C@@H]2[C@H]([C@H]([C@@H](O2)N3C=CC(=O)NC3=O)O)O)CO)O)O	90.7	90.7	85.1	95.9	97.5	17.35	34.70646:2197 36.18449:4393 37.02171:3583 39.04283:109286 40.01619:68859 41.05975:302513 41.95551:143636 42.98554:1415366 43.98542:209917 44.63493:56655 45.15762:1657613 46.35335:128753 47.0777:101013 48.16337:14716 49.02875:6819 51.03974:40628 52.04368:20881 53.06841:151521 54.09016:427614 55.06799:1762380 56.09087:207216 57.11564:178236 58.07149:186442 59.02483:2002229 60.04707:230259 60.99386:…	124174800	123172200	95463340	112492000	106402100	97930770	67373040	72341840	78698080	79231580	87168880	84061050	57468320	53231220	63802390	62937230	61539960	62744220	126442700	123933900	113501100	120548400	69114020	131285800	82035860	110763400	85237020	87667150	98479840	94809300	56998200	57691120	61235300
23.666	299.034	Phosphoserine	HMDB0000272	68841	C01005	C3H8NO6P	L-alpha-amino acids	BZQFBWGGLXLEPQ-REOHCLBHSA-N	C([C@@H](C(=O)O)N)OP(=O)(O)O	83	83	86.6	71.5	95.3	92.27	34.11564:1866 36.23974:252 37.05893:1089 37.9887:242 39.08837:3062 41.06729:72475 42.07267:45486 43.07158:0 44.08658:1 45.02382:0 46.13994:11727 46.98464:1 48.01953:4820 50.01009:9090 52.06496:24648 53.10518:3655 54.03339:0 55.0682:0 56.07037:1 57.11854:8832 58.08352:1 59.02596:1 60.06366:0 61.03717:1 62.15006:5546 63.03629:0 63.93645:1350 65.40119:1 66.13236:2907 67.10961:0 68.08601:41653 69.059…	1743830	1824276	776273	731914	814444	40323.1	806048	866156	1374696	1426881	802061	819398	1603089	1358171	1036144	1174897	1250784	1117742	2976262	3173028	608843	1446220	57895.5	1883378	942047	1450228	1117207	1053649	1347165	949843	1254893	1522367	1450044
23.746	204.09	Shikimic acid	HMDB0003070	8742	C00493	C7H10O5	Shikimic acids and derivatves	JXOHGGNKMLTUBP-HSUXUTPPSA-N	C1[C@H]([C@@H]([C@@H](C=C1C(=O)O)O)O)O	71.3	71.3	56.8	83.5	90.2	8.5	33.13477:2267 33.94008:1728 34.5005:1723 35.90888:1 36.93339:5433 37.83336:4771 38.57433:41549 39.17752:0 40.04424:12432 41.07939:24983 43.07544:0 44.07519:17771 45.03859:1 47.05907:14336 48.9843:7795 52.02702:9957 54.0133:1 55.00553:43077 56.06102:0 57.16302:33973 58.09159:8851 59.04989:0 60.14602:0 61.0075:0 62.08781:509 62.96772:2718 64.11059:8762 65.01702:12275 66.02744:38147 67.1313:8239 68.…	898844	995505	904977	1038733	3255172	658085	36597.8	35268.2	61103.8	51679.8	37391.1	46766	43005.4	44659.2	56300.7	64730	62025.9	45868.7	219694	409333	1363176	2121447	16888640	1402102	22210.2	83197.5	40321.9	64423.5	83477.8	72987.8	58434.6	62575	72202.7
23.827	72.7875	1,5-Anhydrosorbitol	HMDB0002712	64960	C07326	C6H12O5	Monosaccharides	MPCAJMNYNOGXPB-SLPGGIOYSA-N	C1[C@@H]([C@H]([C@@H]([C@H](O1)CO)O)O)O	81.2	81.2	76.2	81.4	96.1	9.07	34.09747:0 35.98267:4462 36.93386:3156 38.03739:2417 39.05929:29942 40.07889:28720 41.04891:143656 42.10422:13283 43.07968:290490 44.04224:263073 45.01563:1883807 46.14803:117918 47.00834:331387 48.10885:20571 49.08318:8918 50.05876:13277 51.08406:5173 52.06337:10973 53.12764:130189 54.11682:221890 55.05687:568571 56.07968:302090 57.07916:107422 58.12496:149221 59.05738:992322 60.08045:162938 61.…	5041867	608348	4261433	5636057	4802274	10725150	359891	2083493	727236	671518	6725535	294892	174870	632963	1744422	342429	102018	1354421	2814389	1559903	7664602	4407855	59920290	3382108	1859442	1533090	216126	703053	2125783	1575996	1433787	162102	144780
23.912	264.071	Adenine	HMDB0000034	190	C00147	C5H5N5	6-aminopurines	GFFGJBXGBJISGV-UHFFFAOYSA-N	C1=NC2=C(N1)C(=NC=N2)N	81.8	81.8	89.1	76	71.4	2917.65	33.33672:2338 35.24835:828 36.926:5569 38.09549:376 40.08673:10859 42.03988:61065 43.03999:380372 44.12882:334199 45.042:1760984 46.10602:65259 47.01849:72796 47.89232:5356 51.06074:15478 52.04992:28428 53.15005:11430 54.05229:135240 56.05204:127150 57.09346:222906 58.06187:408294 59.08586:368067 60.11846:60005 62.03689:13079 64.00245:32746 65.0619:38243 65.87725:6728 68.11348:5132 69.06046:98660…	15240820	15357680	5936492	5774286	14129410	22650.2	10170850	11808200	22802420	24382600	18598110	19157520	8303070	8349128	28685660	29190970	20377030	20487550	30014430	31400840	4377191	15332770	18245.1	17963420	11214670	19028230	15629950	15176370	19891050	14302820	8387127	11092230	16358090
24.195	345.141	Quinic acid	HMDB0003072	6508	C00296	C7H12O6	Quinic acids and derivatives	AAWZDTNXLSGCEK-LNVDRNJUSA-N	OC1C[C@@](O)(C[C@@H](O)[C@H]1O)C(O)=O	83.7	83.7	81.1	83.2	92.4	70.18	34.02033:2682 34.86095:379 35.97909:3906 37.1903:1919 39.03296:4921 40.04416:10470 42.07043:13221 43.031:29127 44.05636:7510 45.04309:54145 46.18328:1281 46.98935:20010 48.08868:2337 48.96492:3418 52.3755:0 54.08654:8297 55.07139:1 56.04858:26679 58.05986:1 59.04203:56189 60.09581:6334 60.98847:9318 62.11892:4051 64.06207:1407 65.11421:2121 66.03416:18598 67.06403:2873 68.2933:0 73.01314:1435246 …	1613219	1565223	1646412	1938671	1471785	1383085	68955.1	70972.3	88127.1	91665.7	88022.8	84090.2	55876	53170.8	98809	100744	75487.6	71878.8	1534989	1403811	1878872	1790826	9340.29	1990361	87203.8	128194	75575.1	82154.1	109080	103398	88283.3	86053.8	78057.2
24.248	219.128	D-Pinitol	HMDB0034219	0	C03844	C7H14O6	Cyclohexanols	DSCFFEYYQKSRSV-FEPQRWDDSA-N	CO[C@@H]1[C@@H](O)[C@@H](O)[C@H](O)[C@H](O)[C@H]1O	74.3	74.3	79.7	69.1	68.3	9.07	33.05281:2619 33.921:1773 35.9032:1578 38.14975:5055 39.04119:19859 39.99131:24347 41.05736:1 44.0249:6876 46.14922:21921 47.96318:781 48.98638:1845 50.00299:388 52.0053:23943 57.1716:3472 60.07067:252 63.11193:1568 66.03617:5964 67.03005:10457 68.02747:4644 71.14152:24493 76.08374:4997 83.16109:9740 88.04346:3244 89.06325:32945 91.07172:174 92.09773:5572 97.08097:7914 98.08929:4894 99.09643:0 10…	1122100	1120751	1916132	2380942	2429286	2933013	43305.9	47743.9	158742	160412	178572	60291.6	142789	163074	298755	233219	209792	211002	1074503	897491	2058403	1825782	13977	1364243	61117.6	226314	156654	89633.8	69818.9	211517	164320	55166.5	45030.3
24.533	216.243	D-Fructose	HMDB0000660	439709	C02336	C6H12O6	C-glycosyl compounds	RFSUNEUAIZKAJO-ARQDHWQXSA-N	C([C@@H]1[C@H]([C@@H]([C@](O1)(CO)O)O)O)O	86.2	86.2	79.4	93	93	20.88	34.84776:1074 36.03239:1605 37.02054:699 37.82703:1838 39.04655:15178 40.11184:48518 41.07161:135134 41.95487:25843 42.98926:101247 44.15036:264052 45.04291:1101045 46.09747:121332 47.04608:86920 48.92878:1744 49.81718:10261 51.46622:44507 53.06633:55569 54.06488:74328 55.0384:163034 56.10269:94878 57.07411:107658 58.08072:237388 59.04464:859436 60.10501:94067 61.03977:78791 64.14518:15079 66.064…	317563	356334	334312	187249	337804	240071	1619627	650584	155171	1128344	285882	267087	245700	687741	152114	252142	1120818	259684	536609	206640	105769	395877	126240	202209	239736	2380182	130510	178567	130734	1199796	1915999	576734	1049511
25.181	154.036	L-Histidine	HMDB0000177	6274	C00135	C6H9N3O2	Histidine and derivatives	HNDVDQJCIGZPNO-YFKPBYRVSA-N	C1=C(NC=N1)C[C@@H](C(=O)O)N	83.4	83.4	83.5	88.5	72.7	273.08	34.41796:175 35.17584:2184 35.86024:3859 38.04594:9506 49.10636:3884 50.03011:25899 63.94302:14194 79.09105:30357 93.12202:74684 95.10153:47958 102.1001:491008 123.16205:6293 128.04112:119990 154.01303:18061074 155.08908:5306012 156.10643:1790235 165.09386:116916 166.09033:171623 167.13438:92057 174.06284:0 182.13071:442806 183.18726:86221 188.12444:15757 198.92332:44709 225.17943:44759 226.17098…	18490880	17904320	1394254	1127437	1751793	1056290	35915640	39849530	40539970	41642500	36965410	36362050	30184600	27434660	27836910	28033070	30800680	30144450	32187650	35716760	783707	6541095	1033366	14380950	33230930	43890020	36425780	35886470	40474560	35052810	27813000	29834910	27962440
25.181	174.062	L-Lysine	HMDB0000182	5962	C00047	C6H14N2O2	D-alpha-amino acids	KDXKERNSBIXSRK-YFKPBYRVSA-N	C(CCN)C[C@@H](C(=O)O)N	93.4	93.4	90.9	94	100	926.5	33.17838:4117 33.99958:3521 36.94503:4673 38.04235:19196 39.02256:18422 40.71634:0 41.34639:1 43.03691:928377 43.94145:1104619 44.99487:1495566 46.16096:1 47.05459:58743 48.04982:7829 49.02069:3023 53.12672:0 54.07125:0 55.04114:232630 56.09379:912317 57.0622:1436054 58.94054:15892656 60.10648:1797784 61.07113:160075 62.06691:54805 62.98913:2593 65.07536:26145 67.08723:912959 68.07984:1840957 69.…	218842000	217827500	16018710	12255760	22183670	2612899	323723100	339560000	341107100	342848500	309454500	317446600	322714100	298806900	288194600	305687300	306281000	296633700	265583300	280217200	8643389	89737880	1748540	22009080	328089200	391803300	333563000	319126200	345609200	291551000	312222200	317902200	285273000
25.416	147.016	D-Galactose	HMDB0000143	439357	C00984	C6H12O6	Hexoses	WQZGKKKJIJFFOK-PHYPRBDBSA-N	C([C@@H]1[C@@H]([C@@H]([C@H]([C@H](O1)O)O)O)O)O	92	92	93	92.2	88.9	609.91	33.23777:13579 36.23721:206 37.21738:1745 44.90218:12072003 55.04812:569857 57.09854:372653 57.88528:2327013 58.96578:5023469 60.10442:811677 61.05326:182484 62.20108:93178 65.02655:130839 67.04063:686803 68.06107:488817 69.06765:2394968 70.06979:1128177 74.03615:85726376 75.06437:14969409 76.10912:249519 80.06521:341675 81.07131:810742 82.0304:349899 83.0426:3697590 84.12235:585754 85.0661:21394…	330506400	344335500	381153100	400796800	406746100	414366500	4680549	5051517	4461113	4698180	3770503	4016544	3554211	3116972	338036800	315439000	345157300	4456352	271929100	271002700	390402200	400562400	413040400	420650700	4747452	6602982	4476635	4556767	364928700	352221500	3245209	321904700	367734800
25.476	218.042	L-Tyrosine	HMDB0000158	6057	C00082	C9H11NO3	Tyrosine and derivatives	OUYCCCASQSFEME-QMMMGPOBSA-N	C1=CC(=CC=C1C[C@@H](C(=O)O)N)O	93.7	93.7	92.5	92.3	100	238.82	33.35459:4578 34.19178:309 35.82909:3226 36.52388:5903 37.97841:2723 38.96779:46678 42.06822:321 43.03546:101762 44.07835:214370 45.026:757161 46.10096:49879 46.99765:119896 47.95368:7031 48.67115:7496 49.20828:6704 50.07785:12891 51.05479:2257 53.03686:12008 57.10301:42455 58.08985:111073 59.06144:280532 60.10472:50476 61.00209:45566 64.18401:15041 65.08559:47066 66.11357:11391 67.09394:24286 68…	42342090	43044020	7099402	6778206	14827350	30305850	33186310	36952580	32089800	32779040	23740490	24187450	21348940	18803620	33975400	34633710	31936590	27953620	70539150	69830920	3732507	19587680	31964900	30514030	31782010	48397630	30116150	29368930	27332400	21955570	19334030	22650400	35134530
26.259	174.078	D-Mannonic acid	NA	NA	NA	C6H12O7	Medium-chain hydroxy acids and derivatives	RGHNJXZEOKUKBD-MBMOQRBOSA-N	OC[C@@H](O)[C@@H](O)[C@H](O)[C@H](O)C(O)=O	85.6	85.6	78.1	91.9	95.5	17.25	35.99521:2136 37.53182:396 38.05656:9221 39.09687:4380 40.07332:12982 41.04484:25632 42.0753:19494 43.04115:57003 44.02366:72510 45.02671:417162 48.18236:7732 50.03473:1 54.03413:37411 55.06791:71374 56.06043:17188 58.0997:24273 59.0952:167830 61.02413:9114 62.14856:3407 64.7132:10602 67.08555:20773 68.12408:49067 69.08543:13085 70.07994:0 72.97378:15442693 74.13889:1201826 75.04226:668077 76.061…	1333659	1402143	572399	542250	1026825	226130	553405	540330	561348	537749	580815	581907	345235	342951	647568	589654	574446	575242	1853701	1881720	512317	1006615	73617.3	1434925	221342	670040	496027	532979	626319	571426	208054	348298	204232
26.267	174.099	Glycyl-L-prolin	HMDB0000721	79101	NA	C7H12N2O3	Dipeptides	KZNQNBZMBZJQJO-YFKPBYRVSA-N	NCC(=O)N1CCC[C@H]1C(O)=O	72.1	72.1	69.5	71.9	80	10.32	34.56251:1154 39.19237:1 40.07874:13817 41.11711:20809 43.05092:4448 44.06554:45382 45.03478:29048 46.03988:0 48.2933:2465 51.12265:1778 54.04869:17075 55.03927:19709 56.07126:2669 57.14108:0 58.09926:97143 59.04885:102352 60.21102:9674 61.03966:6685 62.98492:2284 63.65486:2478 64.16399:5877 65.07041:9624 65.8981:11483 66.80348:9570 67.74264:11926 68.85585:26124 70.09908:1 71.0983:19626 73.01757:…	1333659	1402143	572399	542250	1026825	226130	553405	89776	561348	537749	580815	581907	99293.2	342951	647568	589654	574446	575242	1853701	1881720	512317	1006615	73617.3	1434925	477020	670040	490751	532979	626319	571426	334659	348298	471574
26.536	103.039	Pantothenic acid	HMDB0000210	6613	C00864	C9H17NO5	Secondary alcohols	GHOKWGTUZJEAQD-ZETCQYMHSA-N	CC(C)(CO)C(C(=O)NCCC(=O)O)O	88.8	88.8	80.4	96.8	98	11.39	33.33726:16 35.19082:1291 36.40322:3785 37.16108:2818 39.09314:16195 41.06192:27367 42.10863:30803 43.06909:16783 43.99721:30150 45.00987:158920 46.16761:21085 47.01545:44903 49.00192:7003 50.0729:3602 53.10978:1971 54.03765:17075 55.05497:202223 56.12794:24403 57.09951:46936 58.0638:26775 59.05861:94846 60.12376:22154 61.07973:54926 62.20893:5892 65.11221:8230 66.66985:32755 67.16997:12339 68.05…	1472342	1587280	1625082	1928600	1462240	1408244	869885	958121	1261377	1315229	1438341	1352862	560519	545955	1826116	1840821	1734874	1605761	1094753	1050808	1937971	2108206	85654.1	2506965	1091084	1596977	1210709	1242994	1610534	1524806	731739	921612	1583174
26.985	72.9762	Gluconic acid	HMDB0000625	10690	C00257	C6H12O7	Medium-chain hydroxy acids and derivatives	RGHNJXZEOKUKBD-QTBDOELSSA-N	C([C@H]([C@H]([C@@H]([C@H](C(=O)O)O)O)O)O)O	89.4	89.4	82.8	94	100	272.73	33.10516:975 34.05308:180 36.93997:3730 38.51583:3058 40.01722:30060 41.03618:32800 43.06886:0 44.0011:34633 44.97774:199693 47.03212:1068 48.96231:3215 51.01817:2222 52.00475:2852 53.00827:20664 54.04394:9472 55.02654:46244 56.04751:12701 57.10883:55822 58.10511:1 59.05444:115700 60.09816:19352 61.02654:19130 62.22858:798 64.81285:1 68.33176:23328 69.11582:38034 71.11607:29510 72.98418:6745742 7…	14753800	15352410	15767980	18762630	15610010	16154710	2948264	3631762	4018856	3839469	3947601	4030934	3691309	4260633	285232500	346767200	7346894	6867887	6345710	6138059	15674120	16635270	422773	20213660	4503180	7274633	5449324	4965013	5129807	4996813	4670673	5509661	5587010
27.026	116.039	Sorbitol	HMDB0000247	5780	C00794	C6H14O6	Sugar alcohols	FBPFZTCFMRRESA-JGWLITMVSA-N	C([C@H]([C@H]([C@@H]([C@H](CO)O)O)O)O)O	90.2	90.2	83.4	95.6	100	8.91	33.23401:5182 35.72212:2264 36.43143:1596 39.04674:17334 40.01672:7578 41.06033:49484 41.93919:46678 42.99041:1605508 44.08027:73503 45.02926:335234 46.08162:34844 46.98848:34501 48.01007:4329 49.10901:7113 50.01317:13395 52.07578:27067 53.06898:13231 54.11277:41033 55.05374:64463 56.09849:31361 57.06472:2558 58.0638:89795 59.02374:239024 60.00068:24543 60.9998:73139 62.19349:4910 63.04298:6528 6…	942898	866833	920460	1367638	1308318	1239781	1030540	1118954	946604	1068207	1039080	1001447	951160	1078111	1521135	1668976	1128177	1151373	1169250	1062522	1516466	1342457	877518	1420142	1009462	1200909	1170016	1225171	1013152	1021148	1012765	1037393	1007401
27.068	175.035	Myristic acid	HMDB0000806	11005	C06424	C14H28O2	Long-chain fatty acids	TUNFSRHWOTWDNC-UHFFFAOYSA-N	CCCCCCCCCCCCCC(=O)O	83.2	83.2	95.2	56.9	100	31.87	33.8597:0 34.63326:1 35.63868:147 36.94408:3176 38.18607:1 39.06212:7026 39.9973:1 41.05742:9959 42.05999:5039 44.04754:15937 45.02338:1543 46.43908:9083 47.1106:1 48.06168:3610 48.99353:3280 50.1026:1144 51.89011:664 53.13668:4581 54.11641:1 55.0722:0 56.02073:0 57.10086:738 58.0702:0 59.0965:1 60.15321:37214 61.03549:4249 61.97637:550 62.99193:1246 65.04313:1939 66.05847:1 67.08464:16367 68.084…	12400070	12885650	13339030	15013600	12059740	11514550	8307895	8695756	7955168	7489171	6898716	6854716	2957842	2669248	5454135	5062346	516581	4489458	12879440	12113110	15258850	1297359	13091380	14925990	52603.3	14238590	8084268	8107641	7552127	7097894	3709566	85684	3329220
27.198	116.967	Palmitic acid	HMDB0000220	985	C00249	C16H32O2	Long-chain fatty acids	IPCSVZSSVZVIGE-UHFFFAOYSA-N	CCCCCCCCCCCCCCCC(=O)O	86.3	86.3	74.9	96.4	100	105.84	35.9893:911 36.99301:3728 38.06367:30986 39.03349:425394 40.01714:101124 41.03749:4662740 42.04337:784234 43.03775:7414692 44.12582:532712 45.02765:1832632 46.1487:108377 47.01651:878472 48.13598:36249 49.0256:35736 50.08518:6347 51.09738:9202 52.08328:50190 53.07338:334684 54.95706:8969237 56.10541:1529435 57.08769:3660786 58.10477:648628 59.06354:964703 60.06922:319257 60.99371:1899184 62.09679…	52156150	54345470	52052630	61461560	55339460	54243360	48460010	48462870	46619830	48208970	48603840	47820660	56330420	53633030	60138340	56642790	56462600	55539900	55036790	55749100	72293260	71058590	592144	72371250	51732900	54543820	49147720	50684700	48897390	50551090	48507680	57011840	53682330
27.231	243.057	Cytidine monophosphate	HMDB0000095	8117	C00055	C9H14N3O8P	Pyrimidine ribonucleoside monophosphates	IERHLVCPSMICTF-XVFCMESISA-N	C1=CN(C(=O)N=C1N)[C@H]2[C@@H]([C@@H]([C@H](O2)COP(=O)(O)O)O)O	81.6	81.6	80.6	84.1	79.6	32.56	34.20161:488 38.12029:10008 39.05353:3121 41.03082:10145 42.10546:113603 44.09472:45020 45.02935:119730 46.92812:23337 50.04769:18187 51.09784:17104 55.02866:78561 57.09551:10835 59.05707:48765 59.93285:49212 62.03756:5226 65.09335:27541 66.15155:6897 69.06874:71509 71.12965:31296 72.97502:1300706 73.87022:403701 76.11499:4970 79.05713:38259 80.09194:71248 82.09125:25486 84.11056:76412 85.10422:1…	1550527	1534251	1005360	962436	1043822	744283	1055819	1324720	1279560	1469706	1357531	1323826	42938.2	1381396	1366969	1594582	1434819	1445496	1957099	2143019	1054417	1408611	10399	2084956	1428380	1980789	1483461	1408688	1662752	1247696	1722998	1685659	1481445
28.456	202.119	N-Acetylgalactosamine	HMDB0000212	84265	C01074	C8H15NO6	N-acyl-alpha-hexosamines	OVRNDRQMDRJTHS-JAJWTYFOSA-N	CC(=O)N[C@@H]1[C@H]([C@H]([C@H](O[C@@H]1O)CO)O)O	87.8	87.8	82.8	91.1	96.1	6.79	33.33589:1885 34.11212:1172 37.94243:1053 40.00418:6888 41.0982:18665 43.01281:82079 44.10798:14934 45.00014:68441 46.20486:7976 46.99889:10228 50.10423:9049 52.01586:6094 53.05103:0 53.855:12424 54.84427:1 58.12937:37204 59.08992:35358 60.15049:5772 60.99244:7219 63.10046:1471 64.5944:5363 66.17937:4152 67.10949:13527 68.04506:5555 69.07652:29851 70.08397:14928 71.10288:18549 72.3782:149120 73.0…	690029	733932	690846	804589	802102	872233	339047	303569	404314	480792	289848	290702	85953.8	83861.2	185429	176552	195505	178601	1236877	1101404	758015	733943	158756	781809	384477	445876	406914	410853	266639	229511	101746	118534	198949
28.514	305.101	myo-Inositol	HMDB0000211	NA	C00137	C6H12O6	Cyclohexanols	CDAISMWEOUEBRE-UHFFFAOYSA-N	O[C@H]1[C@H](O)[C@@H](O)[C@H](O)[C@H](O)[C@@H]1O	84.1	84.1	84.3	83.9	83.8	24.8	33.34482:2670 36.37992:6139 37.79542:6441 39.27076:20157 43.03389:85273 44.99226:190773 47.01208:94639 48.97829:7431 49.92324:6569 50.9179:9582 52.22265:15215 54.11607:46059 55.07254:136045 57.08436:84090 58.07879:208384 59.03949:8405 61.03298:30422 63.02341:11113 66.06296:13625 67.06476:40847 68.11108:38079 69.06677:76833 72.97505:6245505 74.11368:866903 75.06761:1009533 76.12986:16050 77.03867:…	29345750	30219520	24634730	28269350	38547980	38774640	21397840	21749520	20997040	19704990	20689960	20492040	14165250	13922530	24251770	23232010	20853610	21792590	39513420	37976260	27155760	28585940	16830720	22384000	22827810	28896760	20686960	20422250	24661370	23847690	16915890	17477800	6735.22
28.834	319.127	N-Acetylmannosamine	HMDB0001129	11096158	C00645	C8H15NO6	N-acyl-alpha-hexosamines	OVRNDRQMDRJTHS-ZTVVOAFPSA-N	CC(=O)N[C@H]1[C@H]([C@@H]([C@H](O[C@H]1O)CO)O)O	81.8	81.8	71	89.6	98.4	9.06	33.29052:2653 34.04633:465 35.00255:745 38.30798:5510 41.05415:13873 42.06886:6701 43.04821:52222 44.05424:5351 45.01183:45124 46.12788:22147 47.02045:20070 47.97918:8060 48.96643:4689 50.60802:43529 52.02656:1 53.02598:3562 53.98252:10467 54.82341:0 55.33125:21776 56.1129:9975 57.09879:18393 57.66039:1 58.1696:0 59.10254:44589 60.04366:12860 60.9664:1 61.9922:5015 64.00086:11547 64.95775:8288 67…	420850	460379	543757	628459	631241	639392	172608	183390	251770	242598	145472	147787	39331.1	43762.7	119916	91392.9	116776	94669.9	630654	505585	606085	580222	53919.8	537280	194165	257685	234278	227335	145216	153541	49141.2	67088.2	93179.7
28.975	327.245	Heptadecanoic acid	HMDB0002259	10465	NA	C17H34O2	Long-chain fatty acids	KEMQGTRYUADPNZ-UHFFFAOYSA-N	CCCCCCCCCCCCCCCCC(=O)O	80.9	80.9	69.6	93.1	90.6	85.03	33.28297:1239 34.56828:2419 39.00004:26697 40.03805:3944 41.05613:227440 43.0653:452824 44.08275:34396 45.03839:88314 45.96249:15747 46.90794:39875 48.07011:2585 51.04832:6579 51.93076:0 53.23294:3760 54.67826:28780 55.20194:384331 57.09129:265673 59.08268:41931 61.01311:104565 63.19721:3424 67.04727:132841 68.05777:24924 69.03869:144324 70.10252:77550 71.12701:108984 72.99714:2438902 74.0823:157…	422257	428761	329591	390455	379674	358035	330616	310284	295641	311220	287027	312215	307410	333557	352282	326159	333257	334984	485158	444855	481684	499098	21122.2	574009	363229	384678	322802	297568	315035	293242	278275	346771	310669
29.003	357.066	Guanine	HMDB0000132	764	C00242	C5H5N5O	Purines and purine derivatives	UYTPUPDQBNUYGX-UHFFFAOYSA-N	C1=NC2=C(N1)C(=O)N=C(N2)N	74.4	74.4	66.8	76.7	92.6	20.8	33.28405:1189 34.00068:811 36.80913:2577 37.40062:2515 38.30431:1432 39.16546:10441 41.05992:24020 42.08874:4721 43.04332:48095 44.08374:26636 45.02437:0 46.02744:2012 47.00689:3944 47.91396:6968 48.86552:5388 49.98942:16788 53.06274:6361 53.89847:2279 55.27036:17411 56.08289:19155 57.08084:34484 59.05544:9251 60.0572:11720 60.99825:11880 62.89262:830 67.01698:12960 68.07912:8578 69.06173:35658 7…	30760.9	37895.8	59661	57987.8	56200.2	59027.7	25888.6	24863.5	29189.8	33044.4	37697.8	20296.2	31079.6	34431.9	42480.9	36582.2	30049.6	31780.5	59282.9	52586.7	80413.7	80009.2	12335.1	91876.9	33192	42708.6	30555.6	29431.6	35971.3	32859.3	30416.4	26198.1	39615.7
29.081	156.076	Ethanolamine	HMDB0000149	700	C00189	C2H7NO	1,2-aminoalcohols	HZAXFHJVJLSVMW-UHFFFAOYSA-N	C(CO)N	74.8	74.8	65.6	81	90	8.8	33.41309:3546 35.97122:1 38.22971:2363 39.2245:29028 40.71686:16978 41.23007:7745 43.02536:33596 44.04381:61196 45.00618:88173 46.01347:8817 48.87029:1201 51.0965:7660 54.07592:15514 55.08036:31210 56.08869:9475 57.13519:19398 58.12126:31124 59.03106:134376 60.01923:21108 60.98295:21244 62.09086:2031 64.09782:1170 67.06633:27480 67.83765:38390 68.35499:5351 69.09907:32065 71.09901:0 71.72514:6834…	153990	162663	40127.8	61284.3	38819.8	60175.1	60799	51161.6	66084.5	75750.4	49712.5	59790.9	35623.9	51576.9	68525.9	86703.2	62451.5	57824.2	240621	311285	64656.7	150075	42577.2	586168	46815.8	47713.2	43274.8	58137.4	42886.4	36566.9	47731.4	45227.1	30289.3
29.094	315.066	D-Ribose 5-phosphate	HMDB0001548	439167	C00117	C5H11O8P	Pentose phosphates	KTVPXOYAKDPRHY-SOOFDHNKSA-N	C([C@@H]1[C@H]([C@H](C(O1)O)O)O)OP(=O)(O)O	87.6	87.6	82.1	90.6	98.1	142.73	33.05718:2206 34.15397:1164 34.80225:442 35.93936:2608 37.92443:3174 38.77723:22583 43.09146:63742 44.0767:61051 45.02996:311389 46.11951:20512 48.02811:5855 49.04588:4225 52.02559:12754 54.01177:19558 55.03386:27057 56.10444:24462 57.02044:1 57.99515:82421 59.01434:241027 60.04148:23448 60.59285:30070 62.14384:3541 63.96831:2520 66.00442:13161 67.02828:27028 68.13264:3599 69.05665:54162 70.06751…	948616	978298	1098528	1370204	1344723	1171651	606619	645984	579258	656319	520197	491090	439745	433377	569471	627855	539434	504955	1398709	1195147	2009755	1884542	15789.6	2611856	531438	700684	677516	681856	679982	611838	460582	539469	445171
29.164	257.113	Fructose 6-phosphate	HMDB0000124	69507	C00085	C6H13O9P	Pentose phosphates	BGWGXPAPYGQALX-ARQDHWQXSA-N	C([C@H]([C@H]([C@@H](C(=O)CO)O)O)O)OP(=O)(O)O	71	71	84.7	65.6	40.7	41.54	33.37218:1678 39.02335:8715 40.00064:5341 48.11788:94 49.00236:2403 49.99307:6226 56.06746:3703 62.58075:5702 64.1137:2196 65.14527:3831 67.03792:6328 71.05808:7546 74.96506:19359 76.07831:23213 78.5724:1528 79.08951:6319 89.00728:12008 89.9765:4427 92.11684:2248 93.11538:3510 94.18372:7515 101.09261:21289 105.0381:2037 107.06298:5136 108.04889:1102 113.74041:16436 119.15314:451 122.0513:4154 126…	610050	690652	707351	842082	718340	788440	37086.3	30015.2	31559.4	47396.4	31393.8	41022.3	17891.3	20593.6	34040.8	37435.9	12748.9	40064.8	241975	203715	1042617	927722	10756.8	1350900	33188.4	24431.1	14045.4	20677.9	49353.7	62238.6	28843.2	28244.4	31216.1
29.703	213.074	Glutathione	HMDB0000125	124886	C02471	C10H17N3O6S	Peptides	RWSXRVCMGQZWBV-WDSKDSINSA-N	C(CC(=O)N[C@@H](CS)C(=O)NCC(=O)O)[C@@H](C(=O)O)N	87.7	87.7	83.3	89.5	97.2	530.77	33.79583:1053 35.97132:1210 37.07547:4505 37.951:16380 38.65467:111295 39.19393:123927 40.00826:98139 41.04257:869132 42.09933:579585 43.05944:590843 44.06731:406475 45.02178:1406351 46.10053:106252 47.00605:383976 48.10162:16604 49.0887:19801 49.97728:4590 51.02778:11796 52.05608:43273 53.00602:114422 53.64396:570951 54.18786:647120 55.04844:1409480 56.05082:787959 57.10595:223490 58.09794:27667…	23447350	25255060	25129520	27902480	32317490	7958662	5854238	4165982	5088512	4697959	6257813	5988210	4197673	6416980	6692700	4308358	5061668	5453832	28987470	20842800	30269050	36651420	23376.7	36781280	4856082	6116688	4259957	5630767	5140182	8401364	3285215	4521762	5099666
29.809	79.0531	Alpha-Linolenic acid	HMDB0001388	5280934	C06427	C18H30O2	Lineolic acids and derivatives	DTOSIQBPPRVQHS-PDBXOOCHSA-N	CC/C=C\C/C=C\C/C=C\CCCCCCCC(=O)O	73.2	73.2	55.5	89.2	94.2	11.87	33.25095:1705 36.07621:2037 37.13258:474 39.03434:70343 39.93632:14075 40.98681:495445 42.10058:47216 43.06786:261827 44.10162:31085 45.05243:104567 46.08655:3408 47.01308:64896 48.16431:6139 49.04029:1043 49.99721:253 51.07876:21857 52.12077:26843 53.1305:131515 54.06181:149105 55.05963:709636 56.12936:37611 57.0974:213118 58.09486:33447 59.05869:32314 60.11398:19881 61.0482:97923 62.01648:13581…	675478	658913	422165	514951	302443	320155	299667	291463	325482	419744	296018	323577	379903	527989	259252	262282	285220	234435	975984	931685	771089	854980	74646.4	774664	528085	717988	329464	351384	353456	361998	257383	451175	277096
30.113	83.095	5-Aminopentanoic acid	HMDB0003355	138	C00431	C5H11NO2	Delta amino acids and derivatives	JJMDCOVWQOJGCB-UHFFFAOYSA-N	C(CCN)CC(=O)O	84.7	84.7	85.1	81.5	90	7.16	34.86488:1168 37.00051:1512 38.06782:2085 39.09644:0 40.04648:10006 41.08893:74441 42.02224:39764 43.01546:77795 45.02145:312591 47.02176:32777 48.86437:5559 49.85668:10324 51.10952:18737 53.01763:1397 54.1719:1 55.07:141639 56.01155:76962 57.07645:513750 59.05081:103947 60.09748:45081 61.0275:38110 62.76359:14627 64.1256:0 65.01292:9111 66.09852:9725 66.92887:1 67.54562:0 68.26509:7546 69.09484:…	381116	424175	417461	473203	348536	469436	437770	426991	386801	468019	461964	441990	523580	564534	600292	589872	105373	569877	449428	434433	556386	578764	292929	629270	473052	539560	479230	463124	452806	485696	447847	537505	502080
30.135	67.0418	Linoleic acid	HMDB0000673	5280450	C01595	C18H32O2	Lineolic acids and derivatives	OYHQOLUKZRVURQ-HZJYTTRNSA-N	CCCCC/C=C\C/C=C\CCCCCCCC(=O)O	75.1	75.1	57.5	92.1	94	27.18	34.22302:955 35.18533:698 35.96681:1466 37.0219:831 37.81188:1863 38.65271:30946 39.17697:52576 40.00285:4703 41.05087:318886 42.05159:22625 43.05593:165525 44.05633:10828 45.0204:116268 46.99244:61210 47.79602:2464 51.10681:12596 52.06306:30371 53.08002:77127 54.06752:351935 55.05497:620166 56.11432:26037 57.09675:9672 58.11405:43733 59.07788:51883 60.02696:20592 60.95499:95350 61.93025:8917 62.…	986318	869938	713332	799940	600966	703173	904985	748817	1009680	1170838	953272	1010580	1000970	1541145	1598777	1709673	1069758	1061191	1391233	1287545	1161077	1260022	47009.9	1273945	1406672	1994209	1220230	1182991	1121447	1044625	714627	1272641	964240
30.216	202.079	N-acetyltryptophan	HMDB0013713	700653	NA	C13H14N2O3	N-acyl-alpha amino acids	DZTHIGRZJZPRDV-GFCCVEGCSA-N	[H][C@@](CC1=CNC2=CC=CC=C12)(N=C(C)O)C(O)=O	75.3	75.3	85.6	73.5	48.1	48.72	33.19611:203 36.16145:1153 37.17406:1075 39.07776:12961 45.0241:66677 45.89622:3348 46.67024:11876 48.15772:162 49.10126:1283 52.0419:7387 58.11723:25816 60.05202:19382 63.18961:6618 63.906:3989 64.48158:10148 73.00954:29767 74.14431:42165 84.05279:36408 86.10316:0 88.15238:14840 90.13108:6916 112.18996:12736 115.0982:5925 118.10107:18896 125.09813:3607 130.10484:51453 132.09698:50026 136.37378:2…	4442658	4376009	3972455	4683616	6277602	3306771	3445870	1910685	1915032	1172053	2283641	1996746	1628117	1965384	4173294	2068425	2389910	1989738	4038113	3180866	4227547	6560840	13959.4	6544755	2368083	986324	985569	1662166	1378800	2498185	1011211	1622091	2740872
30.226	117.005	Oleic acid	HMDB0000207	445639	C00712	C18H34O2	Long-chain fatty acids	ZQPPMHVWECSIRJ-KTKRTIGZSA-N	CCCCCCCC/C=C\CCCCCCCC(=O)O	82	82	67.9	94	100	9.46	38.21208:10863 39.07277:146834 40.98762:1237549 43.01128:1308405 45.02319:430081 46.09198:31727 47.002:204381 48.95818:5731 52.38606:44421 53.12818:145645 53.97321:2503 55.02168:3358630 56.12838:511438 57.08781:735400 58.11116:126511 59.05521:119230 60.98667:349970 62.06564:22437 64.72556:9152 67.06337:1687079 68.1454:610251 69.08963:1644001 70.11602:440834 71.10617:274833 72.97556:7170748 74.893…	3039638	2631731	1757098	2045432	1542790	1502082	1160699	1043854	1280894	1335748	1139662	1252484	1196986	2009537	1778705	2159046	1487722	1640544	3295912	3156171	3152523	3199764	126362	3138161	1660946	1968142	1238283	1253641	1218384	1173213	949845	1974844	1312186
30.371	73.0129	Indolelactic acid	HMDB0000671	92904	C02043	C11H11NO3	Indolyl carboxylic acids and derivatives	XGILAAMKEQUXLS-UHFFFAOYNA-N	C1=CC=C2C(=C1)C(=CN2)CC(C(=O)O)O	77.2	77.2	81.2	67.6	84.4	36.4	33.5594:360 35.01354:593 38.10483:11219 39.06162:8688 39.99069:3291 41.02647:7303 43.09673:35324 44.06045:29844 44.98431:0 46.94297:29015 48.05259:3944 48.98691:1 50.0252:21994 51.02013:11346 53.1232:17784 56.06781:154403 58.08255:18806 59.07489:27381 61.04436:9302 64.14374:4671 65.12078:9178 67.06943:32684 69.0713:31706 73.00307:597074 74.12468:69810 77.08146:13097 79.03654:10922 80.11368:17870 …	23680990	24326170	27276340	29431430	29860170	34280370	2430168	2564345	2665353	3314469	2500463	2518067	1081677	1098376	3028048	2777899	3465172	3419743	18526620	17154160	29352510	30983340	489391	58519570	2852300	2887316	2993851	3421975	3996431	3593117	1636270	1778967	3493716
30.515	202.075	Indoleacetic acid	HMDB0000197	802	C00954	C10H9NO2	Indole-3-acetic acid derivatives	SEOVTRFCIGRIMH-UHFFFAOYSA-N	C1=CC=C2C(=C1)C(=CN2)CC(=O)O	79.6	79.6	92.2	56.8	87.1	99.46	34.66091:687 35.53774:1567 36.34526:0 37.98297:2170 39.07671:9611 40.01635:11871 43.12918:26132 44.0694:0 44.98787:1 46.05902:1 46.97557:15638 49.12845:5033 49.9148:1443 53.01473:2983 54.15467:8655 55.08682:13516 56.08519:1 57.13044:4984 58.10254:28463 59.05848:5172 60.08863:0 60.99322:9865 61.99826:1 63.92317:3774 66.03281:7901 67.02941:12585 68.05774:6254 70.08932:18411 70.6749:0 71.20197:0 73.…	5178034	3816871	83131	72610.5	90020.3	36852.5	32709540	37473570	426413	33111980	25867310	26995130	21696580	24563460	18693630	32356300	24408510	25866660	19169190	29537310	39799.7	499999	35996.5	49290	34766800	48461440	27299380	27691660	32350990	23771590	24500920	40169310	261331
30.521	202.075	L-Tryptophan	HMDB0000929	6305	C00078	C11H12N2O2	Indolyl carboxylic acids and derivatives	QIVBCDIJIAJPQS-VIFPVBQESA-N	C1=CC=C2C(=C1)C(=CN2)C[C@@H](C(=O)O)N	83.1	83.1	76.2	85	100	450.99	33.4896:3201 34.1717:1619 36.70865:2479 38.12426:3076 40.0336:9268 41.03318:28432 42.05897:18337 43.04152:171816 44.03783:139834 45.02297:701089 46.20545:26895 47.0399:36819 48.02784:2289 48.93335:7411 51.07021:1995 53.1013:16790 55.09199:88988 56.10886:6532 57.09184:110221 58.09834:5102 59.07222:128201 60.11689:23829 60.9994:34696 62.96878:14924 67.03908:35824 69.09512:56276 70.08227:114782 71.0…	5178034	3816871	83131	72610.5	90020.3	28877.2	32709540	37473570	31676990	33018470	26007920	27094110	21758070	24640090	18693630	32356300	24408510	25866660	19169190	29615220	32588.4	499999	37269.1	3499520	34766800	48305130	27135030	27691660	32244500	23771590	24500920	40124740	36065430
30.529	218.075	L-Cystathionine	HMDB0000099	439258	C02291	C7H14N2O4S	L-cysteine-S-conjugates	ILRYLPWNYFXEMH-WHFBIAKZSA-N	C(CSC[C@@H](C(=O)O)N)[C@@H](C(=O)O)N	89.5	89.5	86.9	90	96.4	37.4	33.38686:2244 34.00174:752 35.01365:306 36.96463:4801 39.07552:17314 42.07836:58114 43.03095:123898 45.00422:572185 46.04762:82062 46.95967:76390 47.87663:7777 50.0265:5080 51.01363:11242 53.07561:21997 56.0255:16035 57.10328:587 58.0855:18907 59.03917:302656 60.1641:78338 61.06661:97174 62.03365:2148 63.00584:7836 65.07153:12771 66.09911:28362 70.12997:127770 72.31112:1072836 73.0536:3649006 74.…	2028719	1239357	193554	261251	149337	183273	5954564	8517390	8095014	9653511	4873973	4735100	4466112	4854900	3042134	4345782	4052054	4274050	9290202	11333090	276315	331402	26873.3	607904	9249125	18919450	7429971	6871937	6967854	5068101	5711257	6908511	4853560
30.717	115.993	Stearic acid	HMDB0000827	5281	C01530	C18H36O2	Long-chain fatty acids	QIQXTHQIDYTFRH-UHFFFAOYSA-N	CCCCCCCCCCCCCCCCCC(=O)O	83.2	83.2	69.8	96.5	97.1	12.4	34.19249:2300 36.96679:4929 37.8185:14357 38.86481:138956 39.38921:95027 40.02025:134648 41.04462:944200 41.99537:412022 43.03241:1737605 44.07777:48930 45.00665:322439 46.11908:8873 46.98339:108281 48.04248:4081 48.95796:6194 50.07977:12299 53.10202:120299 55.03384:2573457 56.12968:88387 57.10905:1335802 58.13142:80550 59.07362:261934 60.99454:429424 62.11185:32338 63.10877:12194 65.07081:31605 …	3433792	1672746	2122678	1126329	887034	1212203	335216	581568	330985	197304	922816	1976718	425822	296168	1774070	1649549	1356167	443517	288727	553032	1488839	1234188	152045	2108365	358611	3101301	322559	546134	765497	521613	2046160	1833683	652382
30.757	174.075	Norepinephrine	HMDB0000216	439260	C00547	C8H11NO3	Catechols	SFLSHLFXELFNJZ-QMMMGPOBSA-N	C1=CC(=C(C=C1[C@H](CN)O)O)O	87.5	87.5	87.3	81.5	100	81.98	33.30659:1663 34.03963:3512 36.95228:857 37.84142:418 39.06198:0 40.77486:1 41.28527:0 42.11166:5482 43.05844:1 44.13022:0 45.04281:20547 46.10799:7131 47.01897:2720 48.09964:687 49.11701:5996 50.9768:10545 51.98462:13800 53.12456:3045 54.07362:1 55.0039:1 56.05247:1 57.12403:0 58.09455:0 59.03484:94393 60.14873:4318 61.05771:0 62.01554:1112 63.08192:3808 64.13692:9187 65.03819:3444 66.58846:5261…	6512521	7451995	7513648	8377398	6382966	4174295	4483113	7751719	9320958	14473740	10208330	10509350	14158990	15179510	19747000	22211080	22234320	15883190	2028693	1604869	10021550	9578008	14793.8	14578890	6597247	15899830	17216110	9424751	11333800	11342550	9878827	14945850	11716000
30.937	217.089	D-Fructose 2,6-bisphosphate	HMDB0001047	105021	C00665	C6H14O12P2	Pentose phosphates	YXWOAJXNVLXPMU-ZXXMMSQZSA-N	C([C@@H]1[C@H]([C@@H]([C@](O1)(CO)OP(=O)(O)O)O)O)OP(=O)(O)O	71.6	71.6	49.3	92.5	96.9	12.59	33.49866:1618 34.0397:1218 38.29921:7275 39.06766:18978 41.02238:6901 42.02138:14211 43.02298:20378 44.12834:42302 45.03217:126810 46.99598:52346 47.92509:2270 48.77924:2069 49.31098:1 50.01534:9489 51.10219:14724 52.07838:22885 53.10686:14699 54.07301:14712 55.05126:49510 57.98597:10136 58.6366:16950 59.1625:56916 60.05246:5285 60.98595:13232 64.77675:16991 65.44305:13015 66.20479:12518 69.02772…	1351638	1421395	1569318	1728014	1700813	875799	258253	307902	314820	367608	441333	436565	272960	369345	457154	408306	368042	415692	1213001	931514	1749016	1863862	49966.7	2440727	263276	571486	348572	398900	469998	540736	361382	419731	414522
32.24	204.086	Galactinol	HMDB0005826	439451	C01235	C12H22O11	O-glycosyl compounds	VCWMRQDBPZKXKG-ZNVDUFQESA-N	C([C@@H]1[C@@H]([C@@H]([C@H]([C@H](O1)OC2[C@@H]([C@H](C([C@H]([C@H]2O)O)O)O)O)O)O)O)O	87.3	87.3	80.2	94.2	94.5	11.29	33.89173:78 36.02707:1 37.12988:5115 39.03903:0 43.05809:124336 44.02452:8771 45.01457:43065 46.1262:20382 47.04321:11848 48.06159:28 48.8441:4241 49.83287:6890 50.98375:20771 53.05588:15519 55.0812:56933 56.07394:93083 57.10582:36897 58.08334:20163 59.07222:52085 60.29052:6121 61.9686:4047 62.89974:1177 65.95813:5228 66.86096:13528 69.08964:43258 70.09268:43099 71.1237:64292 72.03462:116447 73.0…	5075917	5104631	4137358	5099809	1677412	1642296	278566	284517	594634	575419	232340	179692	143706	146098	770758	744308	249243	227431	1686236	1721636	4316811	3738219	42363.2	4690819	418050	590777	308512	305310	382788	359000	178795	217696	217180
32.253	117.003	Nonadecanoic acid	HMDB0000772	12591	C16535	C19H38O2	Long-chain fatty acids	ISYWECDDZWTKFF-UHFFFAOYSA-N	CCCCCCCCCCCCCCCCCCC(=O)O	78.5	78.5	67.7	83.9	100	14.74	33.97162:988 40.9995:211653 42.07945:66531 43.05841:433157 46.03413:1869 47.00341:31660 48.11948:6338 54.29334:78746 55.11459:205211 57.08067:102608 59.09235:79393 60.19529:12687 61.02155:67645 62.03212:3268 65.99098:24056 67.07457:41566 68.16167:25062 69.11509:269782 70.91949:71903 72.98974:101325 74.14076:128921 75.03725:826900 76.12943:87631 77.06317:43566 78.14846:15421 80.0647:9551 81.0689:7…	1865563	1928978	1766204	2159207	1892749	1782073	1484847	1504830	1497783	2117075	1608279	2014924	2003448	2144630	2389867	2296626	2305066	2299353	2140993	2274986	2579944	3024583	124034	3110485	2279623	3251341	2120889	2072953	2384057	2098324	2156577	2025974	2215177
32.282	387.115	Fructose 1-phosphate	HMDB0001076	10400369	C01094	C6H13O9P	Hexose phosphates	RHKKZBWRNHGJEZ-VRPWFDPXSA-N	C([C@@H]1[C@H]([C@@H]([C@](O1)(COP(=O)(O)O)O)O)O)O	79.1	79.1	81.2	75.1	81	241.09	33.30636:1668 35.16734:888 37.04548:1878 41.06842:57933 44.09954:36140 45.0363:186666 47.0304:23679 47.98475:1264 50.02228:808 54.06294:42422 56.11039:1 58.05606:41257 59.08142:62522 61.02629:17740 62.24702:1505 63.14758:10283 64.0911:4132 65.08317:18456 68.04891:21447 71.12451:4105 72.9931:2622788 74.12355:296553 75.03856:43151 76.16613:30471 77.11029:8289 78.15502:2213 80.17049:1757 82.07101:56…	500879	547230	919569	1028670	598559	469757	226014	223083	192221	162896	116016	139963	87668.9	86053.7	261354	312325	135917	130542	590835	548662	1103720	1313006	5505.68	1886470	200332	199887	156038	158888	146593	119352	81854.4	99982.8	182487
32.593	387.111	Glucose 6-phosphate	HMDB0001401	5958	C00092	C6H13O9P	Hexose phosphates	NBSCHQHZLSJFNQ-GASJEMHNSA-N	C([C@@H]1[C@H]([C@@H]([C@H](C(O1)O)O)O)O)OP(=O)(O)O	86.6	86.6	82.2	89.8	93.8	5125.01	33.87724:831 34.5271:0 38.3026:7053 39.16809:4881 41.01789:10453 42.66998:45153 43.26738:38100 44.0816:49564 45.02864:301922 46.09314:32659 46.99389:35800 47.99501:1844 49.11664:10340 53.06826:6158 54.07662:9636 55.04711:36629 57.07357:28566 58.06592:39940 59.046:253814 59.91349:12187 61.24285:6745 61.97329:2271 62.97414:3490 64.02188:4891 65.92823:13290 68.84439:25728 70.10733:53871 71.17837:717…	6216965	6775223	8598603	9412429	8048403	7384127	3434440	3375986	4692141	5305922	5274030	4601629	4525181	4479105	5024824	4669661	5781615	6388218	12704460	11169890	10270030	11589150	6299.1	14933550	3741691	4972749	4464038	4710748	5554534	5274426	3738607	4474482	5117115
32.665	204.051	2(alpha-D-Mannosyl)-D-glycerate	METPA1041	NA	C11544	C9H16O9	Fatty acyl glycosides of mono- and disaccharides	DDXCFDOPXBPUJC-SAYMMRJXSA-N	OC[C@@H](O[C@H]1O[C@H](CO)[C@@H](O)[C@H](O)[C@@H]1O)C(O)=O	87.7	87.7	88.8	79.8	100	81.42	34.00568:1495 35.93534:624 38.04362:4860 39.05853:21276 40.08002:17999 41.05331:100101 42.12524:50069 43.05233:128863 44.02409:77955 45.0027:28444 46.13319:16409 48.09558:3673 49.10441:4571 51.09038:10708 52.04072:21439 53.05578:52494 54.0556:18286 55.05204:264504 56.98325:1458643 58.12421:104494 59.06362:57185 60.0264:32043 60.99437:77904 62.00442:1032 64.09331:7003 66.14771:13779 68.07774:66878…	19364400	20078850	17002390	19345980	27137230	27735880	6964095	6481841	5987722	6767648	6911304	7207308	4817880	5281326	8384878	9489520	6599278	6061457	27211410	26613810	25005460	25869890	73630.2	26918560	6824107	10007770	6522173	6399596	9283914	8878093	4557904	5416353	4561889
32.905	73.0096	D-Galactose 6-phosphate	METPA0131	NA	C01113	C6H13O9P	Hexose phosphates	NBSCHQHZLSJFNQ-SVZMEOIVSA-N	OC1O[C@H](COP(O)(O)=O)[C@H](O)[C@H](O)[C@H]1O	90.2	90.2	84.1	95	99	189.81	33.26177:1357 34.02986:900 36.81644:203 38.00249:8332 38.99554:0 41.00821:250308 42.08042:141013 43.04952:275177 44.09215:168783 45.02714:694751 46.09211:39016 47.0275:154389 49.0608:6727 50.0692:9474 51.12539:20567 53.04029:61271 54.17697:4933 55.0848:477205 56.11819:127259 57.09088:273158 58.1295:70230 59.04531:306314 60.1176:44704 61.01528:87389 65.02178:15553 67.04884:149491 68.0169:59416 69.…	46300740	49383220	50404930	52791760	43669750	39623400	8070408	9479441	11927050	9653756	8443152	9463318	7945465	10552680	11946040	12231290	12016630	12845550	25173380	23993060	66201100	70085260	727904	68578380	12110840	25464750	12905550	10428310	17003050	14609450	9362933	13178720	14610040
32.907	116.996	Arachidic acid	HMDB0002212	10467	C06425	C20H40O2	Long-chain fatty acids	VKOBVWXKNCXXDE-UHFFFAOYSA-N	CCCCCCCCCCCCCCCCCCCC(=O)O	73.6	73.6	58.7	85.2	95.5	13.81	34.2558:1801 35.09707:168 36.97349:540 37.62788:5308 39.13225:14398 41.01922:223897 42.01419:64754 43.03094:591279 44.11155:78930 45.03947:133214 46.07855:7630 47.00582:61743 48.11815:11174 52.08178:16848 53.07652:8687 55.04919:868568 56.12855:166312 57.07667:612795 58.14512:75704 59.05746:42554 60.10278:22947 61.0355:194044 62.07078:6346 63.06989:5096 65.07192:13481 66.04096:28449 67.0576:262164…	5638594	6292269	6137703	6696499	6207153	6227355	3670511	3828475	3951865	5175818	4393534	5041019	4789375	6215894	6604753	6060564	6573152	6936948	6141011	5662092	7289853	8168452	117895	8289404	5319637	7958470	5538445	5405570	6058898	5599293	5128549	5926143	6692316
32.95	290.14	N-Acetylserotonin	HMDB0001238	903	C00978	C12H14N2O2	Hydroxyindoles	MVAWJSIDNICKHF-UHFFFAOYSA-N	CC(=O)NCCC1=CNC2=C1C=C(C=C2)O	86	86	78.6	90.9	98.6	58.22	33.87859:513 36.04766:4900 36.97436:982 38.12057:6074 39.07138:1 40.07717:8724 41.06929:55222 42.09031:175963 43.05846:65262 44.09198:47858 45.02177:62995 46.07295:14165 46.98326:25883 49.02964:3910 51.01539:12163 52.07409:1 55.07344:106613 56.10795:204887 57.09941:122133 58.13158:6796 59.06275:79455 61.03329:9940 62.06301:1145 63.06366:3347 64.05758:1486 65.0138:0 66.0567:28485 67.07167:0 68.127…	214371	191026	190788	187387	179582	150492	2513722	1136585	1042202	303304	152788	141595	312527	1834528	271069	339181	669417	336022	248710	141415	188436	258338	28242.2	757548	959261	1148434	263577	240289	126350	178374	118194	461964	192522
32.987	318.117	Inositol phosphate	HMDB0002985	NA	C01177	C6H13O9P	Inositol phosphates	INAPMGSXUVUWAF-GFWFORPUSA-N	O[C@@H]1[C@@H](O)[C@H](O)[C@@H](OP(O)(O)=O)[C@H](O)[C@@H]1O	91.3	91.3	87.7	92.9	99	1542.69	35.9924:489 38.16649:3708 41.05028:0 43.05809:1 44.12247:36471 45.03687:243697 46.10088:43166 46.99644:50749 49.03354:955 52.04294:23222 53.03751:41622 55.04826:0 57.08554:0 58.12612:37415 59.05947:105366 60.11045:15456 61.01561:23942 65.01259:23599 66.00949:6762 69.05563:0 70.10866:2712 71.09827:0 71.84645:151041 73.01083:12809251 74.1057:484295 75.06645:596651 76.10248:15457 77.0244:12779 79.07…	11491840	12569470	12221760	14467660	11140780	9671502	2330985	2235525	2083947	2114808	1673283	1728634	3358334	4165299	5025679	4744604	4294920	3985723	11346590	10775550	15107740	18326640	12225.4	23793890	2068946	3041971	1865275	1707927	1854002	1765575	2907845	5184957	5568425
33.038	156.113	Saccharopine	HMDB0000279	160556	C00449	C11H20N2O6	Glutamic acid and derivatives	ZDGJAHTZVHVLOT-YUMQZZPRSA-N	C(CCN[C@@H](CCC(=O)O)C(=O)O)C[C@@H](C(=O)O)N	72.3	72.3	83	63.4	57.9	29.43	33.09049:108 34.12194:1922 36.06585:4348 36.90418:2473 38.10777:20113 40.17367:55304 41.08669:180452 42.07494:159416 43.08391:11600 44.11368:88782 45.01677:407963 46.04427:29315 47.00612:5810 48.20097:4248 50.06154:6297 53.07386:1340 54.88135:370539 56.09157:565848 57.10897:224297 58.13693:19038 59.06988:206603 60.13392:94992 61.04259:62359 63.05083:869 64.06646:2263 65.10861:19328 67.0557:573303…	133077	169360	89604.1	229449	133483	364742	136389	289193	298172	377636	167899	214852	171368	193461	195343	499991	191121	231445	457325	1526229	237022	271388	58842.6	290352	210843	484914	274291	200932	406427	153558	258568	406247	280180
33.066	217.082	Uridine	HMDB0000296	6029	C00299	C9H12N2O6	Pyrimidine nucleosides	DRTQHJPVMGBUCF-XVFCMESISA-N	C1=CN(C(=O)NC1=O)[C@H]2[C@@H]([C@@H]([C@H](O2)CO)O)O	86.3	86.3	80.1	89.9	97.3	28.53	33.31048:1937 34.9667:1051 37.96084:8744 39.04686:58977 40.16989:106260 41.0839:214273 42.07831:61202 43.05937:366492 44.05196:424387 45.02195:2395316 46.11262:157995 47.00429:266154 48.05696:7695 48.98237:5553 50.07531:12559 51.11547:26025 52.09882:94036 53.0911:313954 54.08863:283868 55.05401:844434 56.11473:236617 57.09684:166024 58.10157:215922 59.04864:1334289 60.07812:147305 61.04294:293068…	21572080	22724700	24171220	28273050	22533020	38055010	4711812	3403667	4984097	4161504	5506045	5192618	3273997	4148780	6194530	3981547	5822530	5432151	16666150	10020430	34686300	29628450	76376.7	24930180	2931668	4062935	4292323	5291655	4862517	8605598	3158076	3800668	4837294
33.183	174.104	5-Methoxytryptamine	HMDB0004095	1833	C05659	C11H14N2O	Tryptamines and derivatives	JTEJPPKMYBDEMY-UHFFFAOYSA-N	COC1=CC2=C(C=C1)NC=C2CCN	71.4	71.4	67.1	80.1	66.7	18.1	33.46426:2807 34.21222:1 35.14412:537 37.17877:4357 41.05231:30202 43.02708:130905 44.05703:4829 45.02525:146228 47.04268:11670 49.03004:0 52.07785:21670 54.12484:55335 57.13252:53549 59.06226:75583 60.0504:20170 60.98512:15912 62.11092:6333 63.10173:317 66.11307:0 68.10098:9916 69.10176:1 71.1536:94555 76.10929:19071 78.07613:8999 80.06731:14231 81.05612:12150 83.10976:18790 84.09654:385881 85.1…	1960405	2109722	356066	228143	218801	40541.9	354763	1115885	1081296	1266952	651312	825803	749560	255888	221213	663713	335095	325874	2191316	1673396	159284	1854494	224307	4530620	1142402	1794763	1178358	833037	1364720	481264	822930	1113792	435600
33.189	315.074	Mannose 6-phosphate	HMDB0001078	439198	C00275	C6H13O9P	Hexose phosphates	NBSCHQHZLSJFNQ-QTVWNMPRSA-N	C([C@@H]1[C@H]([C@@H]([C@@H]([C@@H](O1)O)O)O)O)OP(=O)(O)O	81.3	81.3	77.5	82.6	90.3	82.35	34.12757:0 35.76749:2723 38.9914:3961 39.99745:4683 41.05122:35200 43.03157:31351 45.02758:71338 46.10994:18623 46.99154:8501 48.18901:335 50.12518:2821 53.06985:29067 55.07984:55526 56.11846:5145 57.07124:1 58.06993:1 59.0626:40426 60.11811:16641 61.02718:18560 61.98254:2945 63.06091:5077 65.14313:15489 65.97633:5644 68.11713:25402 69.05614:98622 70.0974:42626 71.1501:1 71.79079:0 72.99058:45322…	1452392	1477768	1522256	1659499	1140283	827394	90008.4	176199	239802	145836	66705.1	96734.5	114900	140074	195807	223189	172170	151009	370954	403980	2448783	2399557	52357.7	2124284	235665	558506	172835	112216	290393	177008	106597	216232	186822
33.325	116.918	Pentadecanoic acid	HMDB0000826	13849	C16537	C24H48O2	Very long-chain fatty acids	QZZGJDVWLFXDLK-UHFFFAOYSA-N	CCCCCCCCCCCCCCC(=O)O	80.5	80.5	67.9	90.7	97.6	1865.05	35.53769:3869 36.46881:16507 37.05407:40857 37.61199:52180 39.0109:3629610 41.00205:51544392 42.15349:10104105 43.05948:104766344 44.17275:5596767 45.03245:13907154 46.11184:1017604 47.01608:6705400 48.12502:282363 49.01494:223397 50.0584:23879 51.05999:100108 52.65775:3086450 53.22177:3542753 54.96468:115592624 56.13352:24856888 57.08184:83745456 58.12165:8860838 59.06662:9283728 60.06032:264377…	571699300	552091600	608717000	599364000	595908400	620609000	604140000	590996400	571648800	627751200	612032100	609297100	602019600	621454100	627987900	634667800	598727000	665159200	569159200	577736300	561363600	599938900	491241000	558913000	629441500	615094800	612455600	629648400	588196400	628790400	641973300	618910700	639335700
33.516	371.25	MG(16:0/0:0/0:0)	HMDB0011564	3084463	NA	C19H38O4	1-monoacylglycerols	QHZLMUACJMDIAE-UHFFFAOYNA-N	CCCCCCCCCCCCCCCC(=O)OC[C@H](CO)O	83.1	83.1	76.4	85.9	97.6	5923.46	34.1092:2579 36.06864:3906 37.02139:8157 38.26483:1044 39.08471:66349 41.06242:1170612 42.08145:299658 43.05006:2976637 44.10218:140244 45.04677:372640 47.01728:34289 49.04008:2199 53.07139:75336 53.99786:154736 55.02185:2491282 57.01762:5360057 58.13194:261165 59.0625:465422 60.04303:50839 60.99288:110751 62.07071:9548 63.07035:12120 65.1055:14225 66.13563:85665 67.06988:709641 68.11691:104336 6…	8350081	9676250	9715643	11793320	11690280	10944560	11199610	10892890	10562280	11663050	12405800	12104850	12703770	13837460	13997250	13830070	14997000	14662040	11045290	10557660	12859280	12867620	872486	13364800	11893730	11562720	11364890	12040430	12105850	11982690	12006280	13665300	13837940
33.606	217.02	Guanosine	HMDB0000133	6802	C00387	C10H13N5O5	Purine nucleosides	NYHBQMYGNKIUIF-UUOKFMHZSA-N	C1=NC2=C(N1[C@H]3[C@@H]([C@@H]([C@H](O3)CO)O)O)NC(=NC2=O)N	75.6	75.6	70.7	73.7	93.9	70.38	34.14175:586 37.15412:478 37.95986:6380 39.05188:58215 39.97875:12764 41.00947:1115 42.10022:8481 43.06575:177706 44.07976:388948 45.03416:2295836 46.11319:200116 47.00911:155310 48.0776:14653 49.04424:10229 51.06535:11172 52.07053:45622 53.04982:172465 54.0218:182395 55.02099:390459 57.07973:179413 58.07052:93745 59.00791:1142066 60.07952:132121 61.01485:200695 62.15393:15037 63.0438:14323 64.04…	6336304	6591568	18839340	23473000	19785590	30427730	2049793	1622804	2044709	1455478	1570792	1798372	1093610	1833653	2721504	1873512	2471038	2255238	4193120	3282218	33368210	13824640	1700503	8586881	1229993	1941957	1544064	1668526	1592446	3143350	967013	1384363	2139281
33.652	116.99	Behenic acid	HMDB0000944	8215	C08281	C22H44O2	Very long-chain fatty acids	UKMSUNONTOPOIO-UHFFFAOYSA-N	CCCCCCCCCCCCCCCCCCCCCC(=O)O	75.7	75.7	60.7	87.5	97.1	34	33.16675:1519 36.76334:10518 39.04514:12865 41.01123:297652 43.05716:769594 45.01942:81270 46.06446:16864 47.00542:57034 48.94551:12528 50.03229:16805 51.0734:6901 52.07762:18965 53.11316:14043 54.92064:1013243 56.09108:204189 57.07827:42889 58.11045:67137 59.04565:54892 60.04882:19825 61.00309:114842 62.01345:9734 62.93398:9344 63.83887:15370 64.93873:10033 66.05761:52826 67.04906:139941 69.0673…	3607803	3408515	3402293	4010700	3966465	3206477	2817075	2560894	2581279	3863604	3179843	4231945	4142423	5384163	5837334	5376753	6296316	6191030	4113657	4047205	5148388	5127379	861901	5755791	4147794	6333093	3979302	4317242	4802518	4919947	4201602	4436674	4849432
33.734	72.9992	Adenosine	HMDB0000050	60961	C00212	C10H13N5O4	Purine nucleosides	OIRDTQYFTABQOQ-KQYNXXCUSA-N	C1=NC2=C(C(=N1)N)N=CN2[C@H]3[C@@H]([C@@H]([C@H](O3)CO)O)O	88.5	88.5	82.3	93.3	97.6	1236.22	34.15947:3092 35.09857:2184 36.90792:3543 39.0316:26484 40.10029:20955 41.05579:143495 42.04616:44997 43.03556:425570 44.04454:243471 45.01022:1486498 46.06786:80584 47.00212:105648 48.13935:4975 53.03827:68155 54.03826:196150 55.04446:493407 56.10625:63456 57.09681:245808 59.0359:545905 60.13103:98665 61.05404:119306 62.04829:17928 63.0102:13116 64.0521:10944 65.02231:12690 66.03889:76565 67.092…	72698620	79057180	37372680	36383500	28929350	85134480	43130360	40868670	40428280	37231540	33671340	30701310	22827100	25680090	39369770	36429820	35815150	33675260	68062860	64190060	30258760	69231630	65735610	102976700	27114420	40021230	38364140	36205980	41560980	41786580	26193780	33176550	33952250
33.814	361.105	Inulobiose	HMDB0029898	439552	C03323	C18H32O16	O-glycosyl compounds	AIHDCSAXVMAMJH-GFBKWZILSA-N	C([C@@H]1[C@H]([C@@H]([C@](O1)(CO)OC[C@@]2([C@H]([C@@H]([C@H](O2)CO)O)O)O)O)O)O	89.7	89.7	86.6	92	94.4	635.09	33.43904:2739 39.02179:2239 41.00483:31388 43.04302:72667 44.07075:40030 45.03298:62754 46.2226:27827 49.12708:930 51.0733:25121 53.09103:28359 54.02076:33198 55.04128:82844 56.07345:16279 57.10775:0 60.07229:14815 61.04806:4977 65.01571:18992 66.03688:20002 67.03729:16876 68.06847:60462 69.07072:177221 70.08527:63831 72.98437:6207839 74.13134:496536 75.02945:418770 76.08688:19574 78.05995:11390 …	2901802	3359659	768483	1182226	936130	1147967	708722	673428	1979793	2149275	614183	632304	636476	569643	2144304	1929923	1261460	619444	1092193	977767	2441247	1907506	631036	812385	4589616	19430400	642481	406684	579454	790871	549414	797559	486177
33.912	146.019	Maltitol	HMDB0002928	493591	NA	C12H24O11	Fatty acyl glycosides of mono- and disaccharides	VQHSOMBJVWLPSR-WUJBLJFYSA-N	C([C@@H]1[C@H]([C@@H]([C@H]([C@H](O1)O[C@H]([C@@H](CO)O)[C@@H]([C@H](CO)O)O)O)O)O)O	80.6	80.6	74.3	85.9	88.9	100.7	33.16178:3041 35.02868:2995 39.06189:16799 44.09338:172507 45.03359:99938 46.04653:43957 46.97358:29168 48.04466:5551 48.93985:1 50.49578:19983 53.08345:2898 59.05244:364672 61.01368:8996 62.07162:2325 63.00708:3257 65.09341:6887 66.08324:45806 69.05347:288065 70.08961:37085 72.9848:5252718 74.1282:472101 75.0337:71681 76.06713:94387 77.03972:14431 80.18968:48313 83.11124:40929 85.12965:76956 87.…	2116114	2225214	2205371	2576820	2470730	2519477	9627000	9096680	9572390	10586850	11042500	11044920	7859736	7933482	10227180	8839144	11218370	11597340	2826452	2817455	2632712	2236682	1125446	2239090	9862441	12178580	10219540	9724496	9524777	9186105	6709984	7717537	8774565
34.1	299.031	Fructose 1,6-bisphosphate	HMDB0001058	445557	C00354	C6H14O12P2	Hexose phosphates	RNBGYGVWRKECFJ-ARQDHWQXSA-N	C([C@@H]1[C@H]([C@@H](C(O1)(COP(=O)(O)O)O)O)O)OP(=O)(O)O	78.3	78.3	84.6	63.8	88.4	401.78	33.34416:4823 35.02363:3565 38.07558:34336 41.04343:342661 42.09265:15662 44.06747:161061 45.02005:1 46.8998:101057 51.05084:62376 53.06474:0 54.12523:0 58.07595:67675 59.04565:0 60.1895:0 62.01584:4660 65.03558:0 70.0901:0 72.9905:1 74.15457:0 75.05109:1 76.1189:0 81.08054:1 85.09979:0 86.11298:23924 87.07556:1 88.14096:1 89.05438:0 90.1309:0 95.11455:120616 99.09475:0 100.0967:114514 101.05942:…	6056806	6158847	7529666	8287916	6468474	4129975	3890268	3658979	5130196	5682613	4704149	4754244	3131667	3194312	5715035	5445840	4619070	5110823	6194976	6159127	8455197	10058670	593371	13166530	4419015	5278851	4914959	5205516	5914193	5673851	3765052	4158154	4539948
34.115	73.0056	Trehalose	HMDB0000975	7427	C01083	C12H22O11	O-glycosyl compounds	HDTRYLNUVZCQOY-LIZSDCNHSA-N	C([C@@H]1[C@H]([C@@H]([C@H]([C@H](O1)O[C@@H]2[C@@H]([C@H]([C@@H]([C@H](O2)CO)O)O)O)O)O)O)O	85.6	85.6	79	91.8	93	493.49	36.43331:439 38.54576:52420 41.03117:346172 43.03358:296952 43.95981:135461 44.9654:1299286 46.09811:99530 47.03068:92571 53.03593:391585 54.04611:856882 55.03857:1826188 56.09616:259715 58.08491:162578 59.03535:1010084 60.09523:78034 61.02458:176193 62.06544:4514 65.0455:115688 66.09673:84171 67.05879:364897 68.94834:2005452 70.15147:212388 71.14417:1840516 72.98439:120600488 74.13775:8723069 75…	448772700	449368400	330082600	336360300	61309210	357806200	524047300	357341800	546118700	548857600	569928800	574703000	582215500	386092500	579668500	590983700	597937500	596529500	464858800	471535500	72082860	480715800	62509570	466048100	349579200	356054000	538471500	544063900	562724000	371797200	572116200	392800800	589117600
34.254	236.05	5'-Methylthioadenosine	HMDB0001173	439176	C00170	C11H15N5O3S	5'-deoxy-5'-thionucleosides	WUUGFSXJNOTRMR-IOSLPCCCSA-N	CSC[C@@H]1[C@H]([C@H]([C@@H](O1)N2C=NC3=C2N=CN=C3N)O)O	83.1	83.1	80.8	79.5	97.5	4720.17	33.24529:5510 33.8773:5155 35.02523:56732 36.06016:4786 39.07191:37699 40.09101:22277 41.04422:190652 42.10412:89325 43.06863:80196 45.01088:1079485 46.23173:156697 48.03029:23424 52.07986:8703 53.0682:77192 55.03508:272027 56.12984:146680 57.08052:943417 58.11169:723730 59.03896:359062 61.0087:6792842 63.03402:282336 64.03027:15490 65.0644:41850 67.06635:0 68.0086:110508 69.03793:1 70.105:621882…	73454340	77684890	40850370	35828230	29789680	1123372	31851550	32333030	50090930	52005250	42745810	44040960	27803200	28077000	70645220	64493500	51224940	51213900	68631160	72381580	6544190	70026620	50447	79532370	32400530	38338440	43786890	47113800	44655340	42816550	26362950	27760320	41876510
34.429	299.026	uridine-5-monophosphate	HMDB0000288	6030	C00105	C9H13N2O9P	Pyrimidine ribonucleoside monophosphates	DJJCXFVJDGTHFX-XVFCMESISA-N	O[C@@H]1[C@@H](COP(O)(O)=O)O[C@H]([C@@H]1O)N1C=CC(O)=NC1=O	90.2	90.2	84.5	94	100	260.86	33.12818:2006 34.48438:820 39.00456:14493 40.97546:0 42.07445:1 43.0438:0 44.05318:113371 45.02191:494465 46.10517:47148 46.99818:67872 48.04155:15308 51.02376:24148 52.0447:5232 53.0575:60155 54.07843:7025 55.04756:1 56.07232:1 57.08591:1 59.04228:231485 60.11455:27376 61.03318:75086 62.0809:12805 65.12149:9489 66.07652:23747 67.07752:1 68.09127:165025 69.05679:1 70.07703:1 71.12228:0 72.98704:1…	419333	2484991	4368032	4874326	5214626	3591882	1510174	3410997	5420369	8253156	5661946	7024444	2413803	2629350	3908482	5135293	2527152	3601423	3410458	5943327	5530530	4731672	274768	4510440	5218668	14841050	7131491	6673786	13847380	6541803	3959645	5539146	3647808
34.581	204.042	Lactulose	HMDB0000740	11333	C07064	C12H22O11	O-glycosyl compounds	JCQLYHFGKNRPGE-FCVZTGTOSA-N	C([C@@H]1[C@@H]([C@@H]([C@H]([C@@H](O1)O[C@@H]2[C@H](O[C@@]([C@H]2O)(CO)O)CO)O)O)O)O	90.2	90.2	88.3	90.4	95.7	91.33	33.32929:356 33.92678:1905 37.18204:962 38.31319:32644 39.09799:18811 40.06746:13343 42.14524:29498 45.02003:313790 46.27218:189101 49.01249:7412 51.02845:0 52.07348:8721 53.07547:119335 54.06549:59095 55.04098:24447 59.0742:249842 60.12532:38519 61.03974:21374 62.11723:10078 65.07245:36217 66.11606:43970 68.1049:24461 69.07967:144540 72.98313:22206788 74.1162:2210721 75.04397:1220891 76.11144:87…	68211970	75451460	70497230	75923940	29650540	21774970	6518132	7112005	9740747	8327366	9797545	10899110	4186725	4804550	12120930	11601640	10029820	10767680	6081590	6871130	59988000	52909600	156476900	55937280	7630396	13883320	9043023	8074441	14205620	13045380	6418915	7344344	11585670
34.803	315.077	3'-AMP	HMDB0003540	41211	C01367	C10H14N5O7P	Ribonucleoside 3'-phosphates	LNQVTSROQXJCDD-KQYNXXCUSA-N	C1=NC2=C(C(=N1)N)N=CN2[C@H]3[C@@H]([C@@H]([C@H](O3)CO)OP(=O)(O)O)O	77.4	77.4	65.4	87.5	93.2	65.42	34.09292:2855 36.15555:4515 37.16:1472 38.25308:22851 41.05529:25614 42.09753:10738 43.06509:27700 44.057:0 45.01142:67227 47.01118:8658 49.13706:10304 50.0624:11148 53.05249:5567 53.96572:13428 55.03702:23804 57.10217:7964 58.1165:5172 59.08616:49125 60.07502:8758 62.31871:7194 65.21175:11354 67.05862:30048 68.10509:36704 69.08763:36758 71.1396:51514 72.97176:1890289 74.06648:324607 76.08485:274…	782290	752312	761349	969518	896072	636693	596388	559904	722376	770704	894315	1024097	582026	578337	1760609	1628340	1096202	1066206	475044	349669	910584	890241	36193.2	1207028	697917	1076057	715386	741917	957768	946436	749986	908314	1028298
35.152	72.9983	Adenosine monophosphate	HMDB0000045	6083	C00020	C10H14N5O7P	Purine ribonucleoside monophosphates	UDMBCSSLTHHNCD-KQYNXXCUSA-N	C1=NC2=C(C(=N1)N)N=CN2[C@H]3[C@@H]([C@@H]([C@H](O3)COP(=O)(O)O)O)O	92.5	92.5	88.4	95.5	98.9	699.36	35.87091:3039 38.16771:9101 39.05759:63974 41.02365:94760 43.04509:144478 44.07974:90319 45.04202:332514 46.17146:36047 48.02838:18760 51.08058:16700 53.09325:89722 54.07835:68229 55.01826:165947 57.11252:100311 58.0926:47741 59.03729:143297 60.07601:76383 61.00466:12205 62.12564:7555 65.0818:31991 66.04482:16451 67.15133:102410 68.06834:150516 69.08471:61075 70.1066:106460 71.13676:112717 73.183…	71872100	80460090	79433800	88622210	80505440	19403600	27308730	29633550	32269580	38221920	31907880	35212360	25629080	29962880	43055680	39916290	33762530	35321530	72652300	70132270	93669020	112153400	6651371	133094700	37569900	61197090	36126210	35087410	46778760	41321580	28345770	35553100	38140200
35.668	72.9992	Trehalose 6-phosphate	HMDB0001124	122336	C00689	C12H23O14P	Disaccharide phosphates	LABSPYBHMPDTEL-LIZSDCNHSA-N	C([C@@H]1[C@H]([C@@H]([C@H]([C@H](O1)O[C@@H]2[C@@H]([C@H]([C@@H]([C@H](O2)COP(=O)(O)O)O)O)O)O)O)O)O	86.4	86.4	80.8	89.4	97.2	947.11	36.0274:3915 36.87235:4509 37.9097:7018 40.08749:8165 41.0503:37446 42.06507:8809 43.06112:114988 44.06753:49383 45.016:330952 46.11375:25234 47.0189:90269 48.11334:6434 52.06174:8420 53.05059:72243 54.09946:140234 55.05166:245253 56.13775:50782 57.09919:87619 58.09397:55333 59.04466:187094 60.06412:43833 61.01448:59001 62.12192:12528 65.02495:50676 66.04239:42975 67.05372:61188 68.07168:55100 69…	21730650	23263360	49857700	51766770	39260710	17202120	24395060	24637330	28593070	29634310	32651330	33702680	42432630	43567830	28215220	26445850	37576690	39961980	20797410	19959630	45089660	49355400	523883	38228940	39518210	57792600	30867540	31267330	31509020	29818240	45918280	50819600	37022360
35.846	146.048	1-Kestose	HMDB0011729	440080	C03661	C18H32O16	Oligosaccharides	VAWYEUIPHLMNNF-OESPXIITSA-N	C([C@@H]1[C@H]([C@@H]([C@H]([C@H](O1)O[C@]2([C@H]([C@@H]([C@H](O2)CO)O)O)CO[C@]3([C@H]([C@@H]([C@H](O3)CO)O)O)CO)O)O)O)O	80	80	70.1	85.3	99	38.64	33.40501:1105 34.07026:1216 37.04906:8928 38.58481:25297 39.1249:14194 40.06094:12588 41.07782:16525 42.10832:7753 43.09975:8984 44.04991:7565 45.02153:48609 47.03728:15138 48.95481:786 49.47953:568 53.07394:17783 55.03974:68642 57.06618:3669 59.04712:278660 59.9972:0 60.99976:15981 62.1098:2565 63.02208:5936 65.04495:9911 66.03232:725 69.05669:78417 70.11634:21196 71.08847:76975 72.98875:2249614…	824459	829429	947758	998663	1150666	685389	1892699	2565884	2621110	2876284	3030364	2890543	2397443	3602818	3873655	4014038	4170155	4631910	783821	802654	1013377	973603	226272	1005753	2226953	3661066	2795803	2766752	3000200	3014529	3056906	4330373	3762476
35.923	230.138	Stigmasterol	HMDB0000937	5281330	C05442	C29H48O	Stigmastanes and derivatives	HCXVJBMSMIARIN-PHZDYDNGSA-N	CC[C@H](/C=C/[C@@H](C)[C@H]1CC[C@@H]2[C@@]1(CC[C@H]3[C@H]2CC=C4[C@@]3(CC[C@@H](C4)O)C)C)C(C)C	76.5	76.5	66.4	83.3	93.5	26.71	33.39216:2966 35.21603:718 36.0952:2188 36.80163:1661 37.42754:4155 38.25962:36197 39.09926:29717 41.05389:364303 42.14418:5732 43.08761:113337 45.03526:33193 46.04902:6166 46.97224:12313 48.07901:3437 49.1:1372 51.01436:289 52.07803:20849 53.05346:32321 54.01852:41191 55.0391:732637 56.12769:16218 57.0811:234048 58.11289:19571 59.06449:31192 60.02191:3645 60.77393:19830 61.31842:14096 62.56466:3…	131457	197249	161056	117277	126969	47491.5	103814	97417.8	107433	106441	96580.7	93540.5	95978.5	71820.1	200845	248905	89213.9	109379	99494.3	144320	99680.3	144477	37579.6	267974	71055.8	125391	96423.9	102794	129066	94390.1	95907.9	88770.7	133847
36.442	129.024	Beta-Sitosterol	HMDB0000852	222284	C01753	C29H50O	Stigmastanes and derivatives	KZJWDPNRJALLNS-VJSFXXLFSA-N	CC[C@H](CC[C@@H](C)[C@H]1CC[C@@H]2[C@@]1(CC[C@H]3[C@H]2CC=C4[C@@]3(CC[C@@H](C4)O)C)C)C(C)C	82.5	82.5	75.9	86.8	93.4	27.24	33.29086:127 36.85215:212 37.82769:3019 38.67256:2173 40.07056:18272 41.07022:75934 43.05285:309522 44.08509:21950 47.0223:1449 51.86055:7552 52.6555:4520 54.11236:7762 55.04596:191598 57.09051:288898 59.03643:6195 60.07057:14681 60.99222:9601 63.96328:3569 65.02522:7596 66.07077:21394 67.07859:112264 68.13611:43691 69.10003:216260 71.10304:237942 71.86327:23977 73.00065:177372 74.96491:327943 76…	639648	676237	823309	725051	853530	957022	905502	825802	728733	850349	833734	857438	872884	2406015	1192743	1783978	1373638	1835982	718522	634862	870688	1060603	254746	990538	913773	774562	822661	863822	815932	951169	799094	2019262	1107700
37.178	361.124	Sucrose	HMDB0000258	5988	C00089	C12H22O11	O-glycosyl compounds	CZMRCDWAGMRECN-UGDNZRGBSA-N	C([C@@H]1[C@H]([C@@H]([C@H]([C@H](O1)O[C@]2([C@H]([C@@H]([C@H](O2)CO)O)O)CO)O)O)O)O	78.4	78.4	75.2	82	80.7	66.07	37.10286:2309 39.0298:21411 42.05718:37609 44.05109:34547 45.0337:9543 49.02168:7450 52.04411:0 54.0808:45091 56.13046:6159 57.07832:0 58.12173:26596 59.0403:89383 60.00512:12245 60.98488:7667 62.94596:6078 63.98098:12560 65.03857:7615 65.98103:9586 69.0537:49145 71.1148:19004 72.74274:278671 74.08091:27630 75.02505:160133 76.09841:17708 77.06683:23809 79.07713:40228 83.10113:7284 84.05343:6125 8…	83487.4	109378	93741.4	45833.2	53382.7	56060.2	561040	568175	506271	462035	447080	470962	1127691	1404216	1080384	1198576	1035013	1071733	72662	55502.2	57409.1	56007.7	76079.8	71758.5	513841	614173	507949	565242	552682	541360	939066	1442589	904153
37.66	204.069	Melezitose	HMDB0011730	92817	C08243	C18H32O16	Oligosaccharides	QWIZNVHXZXRPDR-WSCXOGSTSA-N	C([C@@H]1[C@H]([C@@H]([C@H]([C@H](O1)O[C@H]2[C@@H]([C@H](O[C@@]2(CO)O[C@@H]3[C@@H]([C@H]([C@@H]([C@H](O3)CO)O)O)O)CO)O)O)O)O)O	90.3	90.3	88.3	91.4	94.3	48.48	34.84156:361 37.99777:11474 39.04765:7580 40.05159:1539 41.10196:17911 42.12465:20288 43.07379:25486 44.05162:13020 45.01539:53867 46.08513:5722 47.99812:3840 49.61536:6052 50.33934:147 51.1789:7817 53.08441:1440 54.10072:1897 55.06383:16348 56.0978:1048 57.08219:3866 58.11505:17924 59.07965:35605 60.1159:8376 66.13821:8840 68.11544:21773 69.064:29830 71.08082:14526 72.97379:1210055 74.07737:1117…	494324	503709	619370	675678	590992	77172.1	1294028	1290700	1162849	1221997	1270842	1260790	1821014	2229897	1596451	1548853	1707015	1822817	598236	583772	1023472	639893	73803.2	474519	1135233	1860147	1195152	1228361	1361143	1302541	1714875	2191343	1621964
37.793	204.065	Maltotriose	HMDB0001262	439586	C01835	C18H32O16	Oligosaccharides	FYGDTMLNYKFZSV-DZOUCCHMSA-N	C([C@@H]1[C@H]([C@@H]([C@H]([C@H](O1)O[C@@H]2[C@H](O[C@@H]([C@@H]([C@H]2O)O)O[C@@H]3[C@H](OC([C@@H]([C@H]3O)O)O)CO)CO)O)O)O)O	91.6	91.6	90.1	90.9	97.5	38.65	37.17226:10800 39.07125:19539 40.04396:7962 41.08443:19905 42.15714:15998 43.08887:23601 44.06602:44659 45.02077:45322 45.93188:7369 46.95774:28267 48.00741:10508 48.94227:2191 50.02426:10607 51.12709:13515 52.08492:9292 54.06261:452 55.0267:75481 56.10832:26076 58.12374:36054 59.05404:44208 60.82296:18189 62.10298:4537 62.98243:5041 63.9689:16147 66.07219:22771 67.07085:21578 68.11741:25873 69.0…	8335930	9271050	10427990	11143870	9621729	90639.7	3796449	3750304	4010518	4183336	4366152	3345685	3230456	4228825	3580121	3622058	4123829	4171445	7794692	7728818	14822320	16258830	86156.3	15840750	3485491	5213913	3799570	3757867	3819445	3358360	3390006	4847015	3712376
[truncated: 71 more columns]

## Sheet: Lipidomics
Datasets of lipidomics analysis
										Class	MAatg8-6-36h	MAatg8-6-36h	MAatg8-6-36h	MAatg8-6-36h	MAatg8-6-36h	MAatg8-6-36h	MAatg8-6-96h	MAatg8-6-96h	MAatg8-6-96h	MAatg8-6-96h	MAatg8-6-96h	MAatg8-6-96h	MAatg8-7-36h	MAatg8-7-36h	MAatg8-7-36h	MAatg8-7-36h	MAatg8-7-36h	MAatg8-7-36h	MAatg8-7-96h	MAatg8-7-96h	MAatg8-7-96h	MAatg8-7-96h	MAatg8-7-96h	MAatg8-7-96h	QC	QC	QC	QC	QC	QC	QC	QC	QC	QC	MA-RIatg8-1-36h	MA-RIatg8-1-36h	MA-RIatg8-1-36h	MA-RIatg8-1-36h	MA-RIatg8-1-36h
										File type	Sample	Sample	Sample	Sample	Sample	Sample	Sample	Sample	Sample	Sample	Sample	Sample	Sample	Sample	Sample	Sample	Sample	Sample	Sample	Sample	Sample	Sample	Sample	Sample	Sample	Sample	Sample	Sample	Sample	Sample	Sample	Sample	Sample	Sample	Sample	Sample	Sample	Sample	Sample
										Injection order	1	2	3	4	5	6	7	8	9	10	11	12	13	14	15	16	17	18	19	20	21	22	23	24	35	36	37	38	39	40	41	42	43	44	46	47	48	49	50
										Batch ID	1	1	1	1	1	1	1	1	1	1	1	1	1	1	1	1	1	1	1	1	1	1	1	1	1	1	1	1	1	1	1	1	1	1	1	1	1	1	1
Average Rt(min)	Average Mz	Metabolite name	MS/MS assigned	Reference m/z	Formula	Ontology	m/z matched	MS/MS matched	S/N average	MS/MS spectrum	86-1	86-2	86-3	86-4	86-5	86-6	86-7	86-8	86-9	86-10	86-11	86-12	87-1	87-2	87-3	87-4	87-5	87-6	87-7	87-8	87-9	87-10	87-11	87-12	QC1	QC2	QC3	QC4	QC5	QC6	QC7	QC8	QC9	QC10	R81-1	R81-2	R81-3	R81-4	R81-5
9.373	926.77	AHexCer 48:1;3O|AHexCer (O-16:0)32:1;3O	TRUE	926.765	C54H103NO10	AHexCer	TRUE	TRUE	19.43	67.05557:17136 69.07111:3695 79.0555:12720 81.07114:20723 83.08676:11283 91.05501:10287 93.0706:13060 95.08708:24570 97.02898:4096 97.10245:3950 105.0704:4937 107.08678:11452 109.10231:14662 119.08633:6651 121.10265:19432 123.11774:4307 133.10236:4125 135.08162:3063 135.11736:14336 147.11757:4158 149.1335:3157 163.14825:3283 171.11729:3583 226.21835:6078 244.22696:19283 247.24495:3101 252.26883:6…	712981	492533	2371468	2093034	0	595067	2826369	743748	2985820	4665668	2202930	729603	342111	912401	268314	311989	517627	615014	2514513	3497892	1128726	1385126	2364927	1758342	5485009	5193204	3104457	4399015	1977	5684886	6128738	4949902	5156271	5171172	1136538	1022158	2575205	3029430	2395963
8.655	974.765	AHexCer 52:5;3O|AHexCer (O-20:4)32:1;3O	TRUE	974.765	C58H103NO10	AHexCer	TRUE	TRUE	68.51	69.07111:3187 79.0555:10208 81.07127:14833 91.05501:3027 93.07146:10120 95.08701:14236 97.10246:3240 105.0704:6188 107.08574:5924 109.10232:4619 117.07117:3268 119.08633:3343 121.10215:5817 124.46453:3161 133.10236:4297 145.10252:4591 149.13351:3625 180.77948:2719 244.2272:12546 252.26834:30426 264.27133:280910 276.26968:14674 282.28085:19074 478.46478:11107 490.46066:25969 492.4733:12158 508.473…	1012570	1051586	4899442	3755924	0	676141	818914	912523	1123934	4953586	1230590	1655468	1265559	836168	2068814	1290123	648264	251019	1095648	694364	2097290	788490	2804648	505476	2222103	1922647	1069754	1898553	0	4056207	2122124	2684917	2663185	3276140	578763	249868	858542	2573933	763908
5.913	386.326	CAR 15:0	TRUE	386.326	C22H44NO4	CAR	TRUE	TRUE	99.34	55.05545:6481 57.07079:3718 59.05025:51866 67.05521:13261 69.07133:15914 71.05035:1728 71.08672:3613 73.03001:1897 81.07144:25577 83.08704:16882 85.0659:3998 87.04507:25503 91.05501:3043 91.97333:3228 93.07145:7792 94.72396:1578 95.0871:20931 97.06525:1778 97.10246:12770 99.04509:3194 105.0704:6451 107.08679:7831 109.06557:2333 109.10247:15529 111.11749:6883 119.08633:8727 121.10231:12533 123.117…	3296297	2729448	3256378	4719788	1768516	2809903	3478014	4603592	5044775	3355630	3116924	5666296	4038540	3708804	3850312	4605112	3848782	3410650	6078804	8436172	8429608	8762066	8135416	6593826	9461555	7947236	9735711	10129841	816568	11769188	12442924	12657931	13273398	12885055	3579793	3804932	3435501	3774640	3072912
5.672	384.31	CAR 15:1	TRUE	384.311	C22H42NO4	CAR	TRUE	TRUE	157.97	55.05545:3334 59.05027:43587 60.27384:1478 67.05573:28134 69.07111:11289 71.05035:3875 71.08672:2274 72.08045:1489 74.00992:1551 74.09756:1898 79.0555:8337 81.07138:52873 83.08686:13395 85.0659:7031 87.04516:22563 91.05501:3029 92.04615:1762 93.07072:15871 95.08624:48111 97.06525:3158 97.10254:12805 105.0704:8732 107.08683:16964 109.06595:12651 109.10246:21977 111.08083:2760 117.07116:3501 119.08…	2562286	2466622	7641328	13842225	2610233	4497268	13819266	28578160	41874488	23290980	18809636	40106048	9361011	11390093	13747415	8740827	8036554	8540767	39596300	53204140	57832764	57938156	54320912	45512984	29658494	25096328	33974360	33633104	2699856	44888336	41533016	45328592	46714200	46734744	4011340	4396496	4223787	4031350	3807514
5.476	382.294	CAR 15:2	TRUE	382.295	C22H40NO4	CAR	TRUE	TRUE	71.6	55.0555:3717 57.07125:5848 59.05028:41478 64.18382:1492 66.19532:1350 67.05529:15218 67.21686:1511 67.33251:1433 69.07117:10110 69.41601:1523 71.05042:3172 71.08679:5683 72.08226:3192 76.23154:1682 79.05569:16003 81.07146:28512 83.08684:2723 85.06598:6248 87.04513:18108 91.05525:14027 93.07076:27986 95.05016:8506 95.08717:19407 97.06535:2679 97.10254:2324 100.20805:1940 105.07047:21049 107.08693:…	333489	552986	2379366	4806786	29873	1256025	1537877	4491686	6799294	3873568	2618069	6530759	2801199	4216727	5576510	7091414	6253770	6238008	5863380	8620616	10672187	9807362	8788099	7539522	8194398	6676770	8492630	8354894	206998	14021013	11568869	12609380	14352198	13657719	700402	1267227	1193007	1283369	1170407
5.745	410.326	CAR 17:2	TRUE	410.326	C24H44NO4	CAR	TRUE	TRUE	293.95	54.79176:1483 55.05544:2675 57.07119:2771 59.05022:36454 67.05566:19335 69.0711:10648 71.05034:2492 71.08671:1987 73.35366:1535 74.09755:3104 79.05549:10441 81.07141:28284 83.08675:6930 85.06588:1997 87.04499:18126 91.05499:10545 91.97916:3450 93.07075:25838 95.05006:7049 95.08627:25788 96.8199:1665 97.06523:2372 97.10243:2756 105.07058:19343 107.08682:21659 109.06555:6788 109.10231:17805 117.071…	946247	539439	10071772	24479114	74124	4788875	7616563	15360805	20191758	10743799	10852856	26975794	10848295	14274942	17660686	22965512	21435942	20514342	21543862	30423504	38021608	37656012	35490880	29985016	26436198	21613130	32215278	33607032	430122	43649072	41905876	42649188	44595456	46358452	2491276	4035616	3692482	5066573	3821570
6.616	484.472	Cer 30:0;2O|Cer 18:0;2O/12:0	TRUE	484.472	C30H61NO3	Cer_NDS	TRUE	TRUE	218.47	51.46235:1507 57.07085:2762 60.04567:25983 62.14769:1687 67.05512:9466 70.06617:3311 72.13686:1683 81.07144:16676 83.08685:6952 95.08642:16759 97.10255:8244 98.58682:1842 109.10242:9792 123.11787:2961 134.83492:1709 147.33629:1766 173.76126:2031 174.64882:1821 200.20323:71377 214.21661:2542 228.23282:2029 233.11035:2036 238.25401:2460 252.2726:2222 254.28735:4458 256.26407:7070 266.28772:77237 27…	1730784	1695752	2521765	2266503	818266	2738823	131161	0	284587	0	0	0	3820696	2782811	2608750	10790866	11661195	8758062	0	0	230527	157830	963284	269195	21542954	19487396	17863428	16825328	720333	20671168	22288846	17894284	20084180	22261658	23219846	21826908	27195104	27075258	30361004
6.87	498.486	Cer 31:0;2O|Cer 17:0;2O/14:0	TRUE	498.488	C31H63NO3	Cer_NDS	TRUE	TRUE	217.27	57.07121:1685 60.04552:20147 67.05558:9238 70.0661:2747 75.02572:2019 81.07116:14677 83.08677:3265 95.08685:15686 97.10246:4381 99.71695:1981 109.10232:8157 130.7796:1621 214.21919:33586 228.23265:41290 240.27211:2703 252.26843:37094 266.2876:29776 270.27979:56346 280.29828:2083 284.29761:46995 288.28961:12904 302.30484:9791 361.73859:2023 462.46896:9101 480.47696:136991	162727	0	120853	130693	49897	0	0	0	0	0	0	0	194993	373852	158007	653342	1338064	798043	0	0	0	0	0	0	13782517	11638807	12547047	13680069	469963	12814191	13754499	12541283	14313747	14189238	14324561	12245120	17567640	21244332	17347748
6.338	530.476	Cer 31:0;4O|Cer 17:0;3O/14:0;(2OH)	TRUE	530.478	C31H63NO5	Cer_AP	TRUE	TRUE	89.26	50.68311:1730 54.67505:1400 60.04562:47365 67.05561:3724 67.93121:1748 69.07114:2878 69.28014:1575 72.86753:1867 75.60288:1689 79.25191:1630 81.0713:1953 81.18288:2048 91.60638:1838 95.08704:3676 96.95112:1920 110.60055:2224 121.10221:2214 132.62019:1795 155.00146:1853 160.05635:2134 173.14801:2066 230.21089:2791 238.25389:4496 244.22731:3542 250.25534:35871 251.23804:16601 252.26868:3147 264.271…	8573675	8789486	12963182	11397072	22658	6401314	10341742	10094790	9234900	12446038	8479051	7242820	15318294	11771921	12153100	10513192	10596975	8835151	9917604	11515371	9828153	9925258	10178230	7195132	17822352	15829723	14831183	12529825	235314	17105960	18337466	16259644	17116538	16527821	12077223	13437548	16965632	26310690	24483276
6.541	494.456	Cer 31:2;2O|Cer 17:1;2O/14:1	TRUE	494.457	C31H59NO3	Cer_NS	TRUE	TRUE	163.7	66.87628:1535 89.0771:1789 101.18262:2006 113.87169:1840 170.85228:1715 238.2541:22769 243.28519:2112 250.25519:87327 252.26862:3099 264.2709:13331 268.2644:8088 425.85834:2021 464.44705:1949 476.44635:2729 494.56448:33031	1330194	1864670	4066901	3481114	3513	2619732	1685615	1305966	1268416	1362414	272280	200097	7841179	5926292	6083786	7530298	6048978	6342044	1897348	877958	691211	1316814	1565748	779101	12842252	11769085	11438137	10982806	106811	12704232	12585276	11874211	12222785	13555343	21322686	21736884	31645308	43485860	34931844
7.104	512.503	Cer 32:0;2O|Cer 18:0;2O/14:0	TRUE	512.504	C32H65NO3	Cer_NDS	TRUE	TRUE	4105.24	55.0555:12079 57.07125:16087 60.04566:257264 67.05521:76839 69.07117:42927 70.06616:50281 75.54496:9975 81.07136:127607 83.08684:48864 91.96337:9952 95.08704:184149 97.10254:62073 104.21868:9251 106.55599:9118 109.10271:82747 111.11758:20751 115.52022:8679 122.66175:10893 123.11785:18095 130.80809:8973 228.23276:828196 238.69408:9203 240.26877:15525 249.2596:13948 252.23457:10570 254.28687:69731 …	104286440	119485696	121840288	126360496	648442	140744864	21200886	18438070	20218532	22647438	20272382	21406536	132386456	106449904	110678656	231163536	246538992	209873184	25024834	26138546	34920612	31687312	64823288	45889572	349632768	315688672	295181952	290898880	6048606	351676128	357591488	316124960	351354720	349136960	353946272	355408800	410708064	449232544	376591744
6.309	544.494	Cer 32:0;4O|Cer 18:0;3O/14:0;(2OH)	TRUE	544.494	C32H65NO5	Cer_AP	TRUE	TRUE	37.13	55.17926:1738 60.04563:26066 74.09756:4209 79.33089:1695 95.08701:1828 110.37469:1908 168.43188:1974 184.07451:2703 191.711:1860 244.23083:2638 252.26857:4295 264.27136:29124 265.25607:10350 269.91806:1997 270.28012:2531 282.28082:55894 300.29105:16421 508.47391:6650 526.47919:8602	4951880	5426348	3570859	3643156	5394	4059639	14823903	12840070	8386120	11689617	9490049	8792929	6176660	5178647	5648366	3727807	3953140	3215085	11912474	15504474	12135359	12561966	13706528	9610423	10861598	8291088	8254156	8587304	160052	10053786	10715679	9734021	10799884	10962175	3532889	3397490	3994411	3249014	3184165
6.529	544.494	Cer 32:0;4O|Cer 18:0;3O/14:0;(2OH)	TRUE	544.494	C32H65NO5	Cer_AP	TRUE	TRUE	6863.51	58.69029:1823 60.04568:85784 67.05563:3256 69.07117:2262 77.16676:1911 81.07133:3788 83.08684:2630 86.06134:3181 90.05554:2200 90.34968:1865 95.08708:7821 97.10254:2469 109.10241:2756 121.10226:4212 126.92239:1958 135.11748:2810 138.02057:1989 244.22823:18060 252.26926:23564 254.28348:2512 264.27145:93909 265.25235:33078 270.28033:8542 282.28052:174136 286.23975:2696 296.26053:2491 300.29126:6512…	1233694976	1267748864	1948767616	1933352064	5692976	1093964288	1569687808	1453117824	1942907648	2107283968	1316474112	1339570816	1937739008	1585830272	1671299072	1773827840	1654897664	1568047104	1435744128	1472202112	1425594624	1346149376	1369608064	1151868032	1816354432	1751805312	1668254080	1668156544	38663812	1835359360	1863158912	1738048384	1846807040	1830898944	1287973120	1299426816	1191448832	1781513728	1268730624
6.935	510.487	Cer 32:1;2O|Cer 18:1;2O/14:0	TRUE	510.488	C32H63NO3	Cer_NS	TRUE	TRUE	289.92	51.5598:1872 60.04551:2954 71.08675:2576 81.0713:4153 82.06624:2830 92.93198:1864 95.08704:3081 97.10159:1770 109.10236:2651 121.1022:1933 126.81661:2096 133.57263:2153 135.11742:2143 228.23268:9978 250.25151:3786 252.2686:67588 253.2749:2271 264.27136:568026 265.27255:11111 266.28348:4445 270.28864:1914 282.28043:68297 427.27075:2320 474.47:2455 492.47348:2834 510.49185:3390	10650779	12660585	16418908	16234774	268119	17336484	2432163	1684467	1829687	2869098	1638619	1603166	18573598	15135110	17004146	31252540	34188188	30891760	822878	1393250	2069329	2073064	2103672	2890117	25958934	25337864	23596016	23828140	719204	27579004	27580930	26348732	29048168	28249750	33400554	34217176	79428648	78024328	43042476
6.436	508.471	Cer 32:2;2O|Cer 18:1;2O/14:1	TRUE	508.472	C32H61NO3	Cer_NS	TRUE	TRUE	347.98	51.49594:1615 55.05546:1667 57.07122:1665 57.3573:1637 60.96049:1556 70.02998:1850 81.07128:2549 83.08678:2797 90.50539:1692 91.97837:4059 95.08702:3328 97.10247:2621 109.6927:2101 116.17887:1722 237.07925:2621 244.23087:2397 250.21768:8293 252.26849:40233 264.27133:160598 268.22714:34339 276.26974:10217 282.28006:17679 294.27774:2940 297.69711:1790 310.62869:1857 336.18213:1969 341.31485:1732 40…	22165636	24157234	24803182	24546650	102178	28238016	25059392	13263268	22241590	28218700	20501630	20251372	32075764	26816768	28992042	29180376	27479500	28597512	25417112	31016920	15887906	26792624	31037582	24376376	43690016	24841426	36650236	38969620	533360	40888924	44293524	25706648	45603132	43488332	43625616	44245124	45098176	45035084	33621628
6.748	508.472	Cer 32:2;2O|Cer 18:1;2O/14:1	TRUE	508.472	C32H61NO3	Cer_NS	TRUE	TRUE	4642.35	56.05058:5313 60.04554:5597 64.54132:2992 67.05511:14164 69.07117:5636 79.05557:8378 81.07133:13588 82.06628:12278 83.08684:5052 93.07069:9522 94.06559:3035 95.08603:19641 97.10254:5327 107.08688:3972 109.10241:14418 121.10226:12541 135.11748:12309 205.39346:2502 226.21857:3469 228.23279:3513 244.2274:16229 250.25539:9749 252.26886:302501 262.25394:96081 264.27148:955186 265.2522:4157 280.26291:1…	207453248	259901024	321878656	312019776	1066292	323443040	257140416	234557104	199935920	236992128	231327728	216888640	462487840	349061216	356060544	357490688	339561504	286510016	215384736	230970656	239455824	232083840	239555568	211021456	505289440	480611744	459892960	470493920	4936080	523380320	523573600	499150080	525476288	523791456	317678624	322052416	370159616	520109184	296269408
6.522	506.454	Cer 32:3;2O|Cer 18:2;2O/14:1	TRUE	506.457	C32H59NO3	Cer_NS	TRUE	TRUE	2003.28	56.05054:4331 60.04549:4218 67.05558:11505 69.07111:4887 79.05551:10672 81.07122:16950 82.06622:5272 83.08677:3904 91.05502:5983 93.07061:13858 94.06644:23903 95.08611:22450 96.08145:4787 97.10246:3382 105.07143:10551 107.08681:17192 109.10233:9780 119.08647:19639 121.10213:21281 122.09668:2707 123.11646:2652 133.10237:13931 135.11768:16957 137.13278:3146 147.11758:2677 149.13353:4082 161.13336:3…	32914692	33357334	90991488	87457456	304455	46580620	27783938	24699164	26277082	32771310	27566630	28625328	57150124	46493952	50043068	158989472	146965264	133788280	23043374	23882088	27102320	24740054	27898012	21866256	69066456	65632684	63002748	63508268	1200335	72604224	70594944	67686672	72630000	66385312	62889760	63013284	149475392	205809120	119517576
6.27	506.455	Cer 32:3;2O|Cer 18:2;2O/14:1	TRUE	506.457	C32H59NO3	Cer_NS	TRUE	TRUE	484.79	70.60262:1756 83.0875:1877 85.91306:1718 94.06639:1943 107.08681:1848 141.25668:1779 165.36055:1603 250.21768:2002 262.25372:36925 268.22687:9255 280.26718:4332 436.96515:2091 458.43948:2417 488.4454:8187 506.45728:2113	15176326	17733240	18321156	17732742	110609	22706384	6857347	7916386	5284544	6808628	6308238	6302075	17280786	14331701	15253332	26931442	25386120	24634058	8211738	8896119	8846374	8261408	11360813	8157528	19501266	18831998	16187582	17566678	250060	21612622	19048596	18046870	22069234	21285574	19803064	21723496	37160088	35100596	23516656
7.326	526.52	Cer 33:0;2O|Cer 18:0;2O/15:0	TRUE	526.519	C33H67NO3	Cer_NDS	TRUE	TRUE	144.39	57.35813:1662 60.04558:28129 62.39466:1532 67.0556:8988 69.07113:3854 70.06612:2551 71.1926:2021 81.07128:11537 83.08607:3104 89.06035:7666 91.97837:3471 95.0873:14152 97.10248:2375 99.27457:1930 109.10234:10990 123.11777:2889 133.08638:2471 151.71439:1869 190.98552:1805 228.23245:31720 242.24879:39831 252.26862:9849 254.28716:2801 264.27127:22266 266.28751:40506 268.30191:3308 270.28018:4642 280…	568621	870320	255186	356523	8188	579935	0	76901	68778	77333	70022	90130	2791280	1998424	2532010	2075289	2697596	4696816	175375	356282	408231	143264	1288597	467624	31506194	27998276	25689606	24317624	379622	28773246	32303708	27708852	29824938	31464024	31296712	31087682	48029188	46355828	39448968
6.75	558.508	Cer 33:0;4O|Cer 18:0;3O/15:0;(2OH)	TRUE	558.509	C33H67NO5	Cer_AP	TRUE	TRUE	543.56	57.07123:4084 60.04562:268865 67.0556:5990 69.07114:11123 72.04567:3595 74.06071:3533 79.05553:5108 81.0713:17942 83.0868:11510 86.06139:23574 90.05631:5377 93.07064:6057 95.08616:17412 97.10249:11584 107.08684:6120 109.10236:14285 121.1022:14624 123.11779:4845 135.11742:13881 149.13358:4074 165.46751:3460 177.41084:3771 206.85286:3428 238.25388:3641 244.22729:4687 250.25153:3971 252.26808:49747 …	60779064	75863576	66824384	66106784	144281	52763236	80137328	73740712	97323952	97702792	61445828	56366556	157249776	120921392	119551336	82718504	77636192	66754796	112970544	113315472	87307104	85826424	84769512	77072680	200822272	195827184	188693472	191847440	2011412	203787984	209578080	210922800	206816896	209634064	145987360	146377728	187489504	286255488	220332080
7.18	524.503	Cer 33:1;2O|Cer 18:1;2O/15:0	TRUE	524.504	C33H65NO3	Cer_NS	TRUE	TRUE	111.71	56.69726:1741 57.84281:1801 59.83554:1740 61.60293:1829 85.10238:1921 111.40802:2018 162.90347:1562 173.85239:1640 242.24823:2700 250.25145:2134 251.07199:1993 252.26889:16670 264.27136:143149 266.28754:2651 278.28378:24212 282.28098:18332 296.29416:4156	555025	581636	90915	769044	42219	540588	0	0	0	112730	0	0	1543465	1055868	609030	1706743	1531792	1499810	0	90425	0	0	0	0	5991808	4843588	5372198	4429420	8203	7339000	6408404	6450332	6027184	7086978	7621552	8237138	21899756	22228712	10892890
6.964	522.487	Cer 33:2;2O|Cer 18:1;2O/15:1	TRUE	522.488	C33H63NO3	Cer_NS	TRUE	TRUE	288.11	56.32096:1731 58.60548:1467 60.35826:1939 60.36094:1608 61.65616:1551 69.07112:2678 70.89102:1660 73.15626:1806 81.07058:2215 82.06622:2075 83.44204:1761 102.62558:1687 107.57087:1960 109.10233:2555 136.52859:1852 212.78145:1979 229.93939:2008 250.25145:2544 252.26891:27806 262.25784:2435 264.27124:90793 266.28754:10768 278.28439:36046 282.28049:9190 296.29416:2133 439.60196:1886 504.47379:2204 5…	3979726	4167890	4490640	4289912	0	5510470	7127164	6603734	3701450	5632712	3108905	4133242	12238476	8589730	9423034	8061264	9521253	7863036	6762510	8849674	6094207	7683328	6413644	4721646	28155428	23266270	22466424	23949010	363362	26564484	31032082	25613862	29879962	29364930	32727298	33026012	51664712	73913952	49395460
6.641	520.47	Cer 33:3;2O|Cer 19:2;2O/14:1	TRUE	520.472	C33H61NO3	Cer_NS	TRUE	TRUE	234.65	56.05054:2959 57.07121:1933 60.04593:1991 65.84675:1721 68.07533:1823 69.07112:2736 77.02224:1953 79.05551:2508 81.07127:1915 96.08145:2584 105.07042:2193 108.08166:1915 121.10217:2478 133.10237:2145 135.11737:1820 136.05775:1829 168.27029:1848 210.51529:2087 244.22722:8814 259.24283:3131 264.27136:2216 276.26971:65574 294.2825:2408	22293710	26307510	42908076	42729088	103589	34855336	30032374	28534092	24617738	31148836	33743152	33045006	35551940	28815310	30102314	70066936	61033248	58406356	25809212	26496714	29255500	30077730	30215322	25549118	40641640	40637040	36487680	39071440	347767	42341276	44042912	39545268	43516684	42559960	27472902	26801596	42894328	50902504	31282386
6.384	520.471	Cer 33:3;2O|Cer 19:2;2O/14:1	TRUE	520.472	C33H61NO3	Cer_NS	TRUE	TRUE	1139.84	55.0555:8313 56.05073:19226 57.07085:3021 60.04571:20034 67.05512:10590 69.07124:25639 70.06616:2648 79.05573:27368 81.07129:16007 82.06628:2862 83.087:13706 84.08193:2768 86.06134:7908 91.05509:10075 93.07069:12547 94.06646:4185 95.0872:17663 96.08182:26868 97.10248:15974 105.07085:20734 107.08689:12012 108.08224:16099 109.10242:11668 111.1187:3333 119.08664:13329 121.10257:16663 122.09806:2507 …	107105712	126292096	130046736	124504248	692341	150272432	180882096	172165696	143476208	186082592	175887824	169794736	139397680	119369472	126351304	132537776	139745328	125272872	156477856	179853808	196626560	190365280	194738224	141504048	158299536	147477600	132899736	133260336	2237632	157392368	158727136	141793248	155370320	163518624	103646928	106342888	129391160	122875392	94274816
7.589	540.535	Cer 34:0;2O|Cer 18:0;2O/16:0	TRUE	540.535	C34H69NO3	Cer_NDS	TRUE	TRUE	194.48	55.52808:1467 60.04551:7933 67.05561:2716 69.07114:1682 77.59475:1580 79.08755:1661 81.0713:3707 89.06116:2162 95.08617:7973 109.10236:2426 160.45271:1878 229.63222:1880 242.24831:8327 254.28337:2365 256.26416:40661 258.91071:2207 266.28339:24763 280.30286:3949 283.26373:8231 284.29779:53673 298.31195:12742 302.30496:3485 311.29526:15770 312.32846:2257 316.32434:3081 341.20731:1815 343.66544:2048…	35441716	43431316	27406308	28450574	5125476	35418524	14347018	13617376	12844878	11930289	12914807	12513953	36986260	29328416	31462768	49508416	53943912	46339768	14947392	16134843	16037045	15243173	19074104	14359520	38305652	34392608	31852942	31405614	5719362	37587332	38198448	33686720	39456816	39762768	36585076	37064780	42981712	43095636	29495456
6.971	572.526	Cer 34:0;4O|Cer 18:0;3O/16:0;(2OH)	TRUE	572.525	C34H69NO5	Cer_AP	TRUE	TRUE	3877.14	56.05053:13732 60.04564:529734 67.05558:16176 69.07111:11557 74.06128:11007 79.0555:12608 81.07126:38445 83.08676:22918 86.06126:42760 93.0706:13620 95.08612:23093 97.10155:13107 102.9666:9394 109.10231:19060 111.34781:9880 121.10215:19769 123.8008:9520 135.11736:18548 162.23308:9709 252.26897:125515 254.24864:11536 264.27121:603411 265.25192:236047 270.28009:41925 272.26007:72811 280.26712:14410…	215396064	242808304	232574944	228590320	794350	206493792	992289600	926505600	837379584	1065720576	680470720	632629568	333860448	262788864	278298752	195636000	189924896	165186352	985515392	1131774720	849538368	793312576	722525056	558938432	526376672	470742592	432915904	432904896	7715901	525058400	548608256	480409248	533510752	522420640	119804952	118176040	104596728	148700848	100617608
6.602	534.487	Cer 34:3;2O|Cer 19:2;2O/15:1	TRUE	534.488	C34H63NO3	Cer_NS	TRUE	TRUE	424.79	51.42766:1450 56.05054:3838 57.07122:3659 60.04549:2300 71.08674:1750 73.02943:3312 79.05552:2669 81.07128:1860 95.08702:2769 96.08146:2529 97.10247:2153 105.00108:14675 105.07145:2293 106.00515:7450 106.9977:20956 133.10239:2497 135.11739:2007 258.24417:9590 259.24286:7864 276.27011:67166 294.28253:3649 324.28873:2768 444.97452:2044	8841240	9042637	7498708	6358430	15889	6489096	9243051	8538051	7753642	8674199	7357888	5909640	14796634	13163211	13212047	13444157	11005439	11412934	14868723	16240746	11260417	11066493	11542245	9276564	14103698	14525845	11875021	13135294	330038	15854866	13713421	13718558	14998747	14200056	22774878	20865748	23968560	23160548	22137620
6.8	548.511	Cer 35:3;2O|Cer 19:2;2O/16:1	TRUE	548.504	C35H65NO3	Cer_NS	TRUE	TRUE	624.8	56.05094:3150 60.04549:4107 67.05507:2050 79.05551:3956 81.07127:3011 83.08678:2829 91.05585:1748 93.07062:2652 95.08701:9207 96.08235:8302 105.07144:3730 108.08166:2893 111.0753:1774 119.08635:3727 121.10217:3843 133.10237:3870 135.11739:2332 147.11758:3623 161.13336:3591 202.96922:2151 216.86359:1978 219.21176:1919 225.96045:2105 240.28979:2683 254.24867:2206 259.24286:11953 264.27136:2476 272.…	9177094	12038993	9800552	10297343	11935	12754049	29655770	27364396	24026698	29633694	24511478	23362904	11836694	10809396	11146572	9466521	8421801	6806364	25493752	27390652	27127798	26597620	23314302	19307968	12712279	12183049	13525838	12270584	154333	13184174	15958101	12967109	12561592	13231609	3029060	2850312	3835104	3956681	2422288
8.196	568.564	Cer 36:0;2O|Cer 18:0;2O/18:0	TRUE	568.566	C36H73NO3	Cer_NDS	TRUE	TRUE	85.87	55.45794:1670 58.75048:1635 59.01231:1613 69.19658:1801 79.21048:1873 107.45361:1637 127.32208:1763 130.27058:2076 173.28867:1933 232.11104:2074 266.28369:2139 283.26245:30652 284.29803:19145 291.38824:2106 312.3291:36884 354.90732:2119 402.91599:1990 550.55664:2105 568.57135:15144	12595988	13991391	4129700	6018840	4334114	4122481	5047979	4443302	4462640	3933109	4033136	4311902	4949650	4890438	5656130	4992642	9564699	4970410	3736473	4375214	4817694	4202410	4367972	4660438	7863858	5848434	6041878	5270152	4836530	6765322	7221234	6972099	7557788	6329892	10992315	11926419	14304130	13450375	7635928
8.449	640.59	Cer 39:1;4O|Cer 18:0;3O/21:1;(2OH)	TRUE	640.587	C39H77NO5	Cer_AP	TRUE	TRUE	850.74	52.58941:2244 55.05547:2588 56.05096:3740 57.07123:13340 60.04567:208661 60.0592:2722 67.05561:12448 69.07114:12608 71.08676:5905 79.05554:3666 81.07154:17617 83.08681:13931 85.10242:4385 86.0613:4273 90.0555:3161 93.07065:4560 95.08638:25220 97.1025:10090 109.10236:15260 111.11865:2861 121.10221:4462 123.11781:5606 123.66901:2617 135.11743:5904 137.13283:2573 181.91451:2548 228.45853:2552 252.26…	15305301	17186070	36930736	34305056	514366	17590804	77749456	73190896	70835120	72295928	57018356	57743796	44185244	41618172	33375736	39536128	43051100	35866396	53632236	145262752	66487112	61482964	53945828	55735332	65739208	71717768	66105808	70941704	4723384	84362568	76521384	79252096	82449936	80664568	46631992	49800052	34431452	31245824	23600706
10.334	652.657	Cer 42:0;2O|Cer 18:0;2O/24:0	TRUE	652.66	C42H85NO3	Cer_NDS	TRUE	TRUE	442.73	51.2007:2004 60.04549:12510 67.0556:3425 75.24997:2200 79.02885:1739 81.07128:4421 95.08614:13477 97.10156:2377 98.03205:2251 109.10233:4594 174.72533:1909 179.96617:1948 182.54684:1904 244.22363:2200 254.28716:3994 266.28345:43143 284.29749:81636 302.3049:11140 368.38763:43157 436.18649:2458 634.64154:10555	6261044	5768497	13282297	13942578	108135	10316682	12198493	7471385	20405070	29694376	8140004	7568382	18177870	10693160	13191999	14671004	13585551	10491582	16805940	16436100	15198792	9940977	19932782	9673293	33542090	28747642	25225294	24564754	370747	33523756	36355644	30044944	35704256	34672364	29799314	29959346	50801308	74994656	24392984
9.352	684.651	Cer 42:0;4O|Cer 18:0;3O/24:0;(2OH)	TRUE	684.65	C42H85NO5	Cer_AP	TRUE	TRUE	12621.5	55.05547:32826 57.07123:46734 60.04566:1615378 67.05561:46983 69.07114:35693 74.06131:27439 79.05553:33496 81.0713:88210 83.0868:43637 86.0613:145391 90.05631:43780 93.07064:34315 95.08704:121203 97.10159:77494 107.08684:39798 109.10236:34890 121.1022:54417 135.11742:92318 149.13358:42681 252.26845:477014 254.28336:31655 260.40677:25486 261.42609:34224 264.27118:1818176 265.25204:621578 270.28021…	95108432	102397312	305970432	310807680	526539	208995008	1155240192	657185152	2098693888	2731246848	751136192	616160000	392368608	226947600	279854144	239061216	221839584	176803056	1184732032	1244887168	1272660224	863768896	1448427520	630689536	1450931456	1255315200	1042864704	1148042496	7324068	1381981696	1553223936	1291695488	1456062208	1442534784	378944704	369426848	530598240	809252544	274138816
9.584	650.645	Cer 42:1;2O|Cer 18:1;2O/24:0	TRUE	650.645	C42H83NO3	Cer_NS	TRUE	TRUE	243.76	58.35862:1754 58.69111:1749 60.04571:17299 65.8037:1812 101.09001:1911 108.84879:2017 206.36836:2216 264.2728:14302 265.25201:4415 282.27994:26459 300.2916:17214 312.3284:12819 368.39377:8554 441.0304:2385 650.63196:2474	6334386	7603846	10329471	11500532	0	6816606	11906035	6727396	17123686	25182214	5901707	5742446	13939900	8154772	9537380	11085250	9884160	8153116	12469065	12455232	10742002	8414849	14543631	6254036	18348030	16327148	13340951	13405074	65573	18608924	19285672	15542745	19827026	18298294	15815563	15018836	25838956	40847048	14228072
8.608	682.633	Cer 42:1;4O|Cer 18:0;3O/24:1;(2OH)	TRUE	682.634	C42H83NO5	Cer_AP	TRUE	TRUE	2577.08	55.05545:4755 56.05053:3872 57.07121:4344 60.04563:110456 67.05506:14302 67.40955:2389 69.07111:9533 71.08672:2836 81.07132:22920 83.08677:12278 86.06126:15847 90.05627:3007 91.9725:3656 93.0706:10247 95.08615:28606 97.10246:14617 98.79874:2480 106.73766:2384 107.08679:5325 109.10232:16205 111.11749:2854 121.10215:9348 123.11774:3290 135.11737:11143 149.13351:3270 151.14879:2982 247.24129:2766 25…	72177288	85011712	185531600	180683056	273844	151789696	193722272	164934736	289167552	411336864	182531888	172955568	201182112	123431016	133700144	129765072	133876328	104992328	200276656	231868288	291035712	230832944	272885600	157607808	315022048	258001936	225605936	228801744	1543834	323583232	327007712	272561280	327333344	329546080	72019568	69545048	108671856	181531984	61292300
10.747	666.673	Cer 43:0;2O|Cer 19:0;2O/24:0	TRUE	666.676	C43H87NO3	Cer_NDS	TRUE	TRUE	257	51.81359:1771 53.99099:1682 56.72243:1786 60.04555:3081 65.02749:2022 67.19701:1910 68.71649:1781 76.60092:1955 95.08623:2215 109.83896:2160 143.41011:2166 155.53738:2122 167.27907:2406 170.33257:2064 221.13928:2070 244.91672:2220 253.42043:2475 280.30304:8243 298.31299:15121 368.38739:12458 421.81192:2301 648.65375:2978 655.28503:2219	142173	204451	39366	74671	5880	93194	0	0	0	0	130204	0	977598	315189	570374	539083	553843	370105	0	154862	0	0	114741	0	3567994	2049057	2944378	2927305	60865	4033665	3576761	3480933	4394382	3666165	3403968	5369694	11604877	18342962	3431851
9.732	698.664	Cer 43:0;4O|Cer 18:0;3O/25:0;(2OH)	TRUE	698.666	C43H87NO5	Cer_AP	TRUE	TRUE	795.31	55.0555:5831 56.05058:5059 57.07085:12190 60.04567:185236 67.05523:22228 69.07117:18874 72.04512:4032 79.05557:6553 81.07144:56454 83.08702:23213 86.06134:14641 90.05635:6013 91.97257:9664 93.07154:19532 95.08721:51455 97.10234:22852 105.07152:5795 107.08694:21764 109.10252:39044 111.11758:7646 119.08644:5874 121.10224:36118 123.11785:20127 133.10248:5326 135.11772:32173 135.57446:3392 137.13441:…	3508140	4374444	1284064	1387284	6717	2753043	4810380	6189173	16358937	44497396	3455644	3180764	11973141	6986258	7941470	5317728	4838260	3912348	12697215	9770303	13442824	6640798	9801594	6133339	58622956	48634216	37380640	39851856	402980	54694304	64035052	44005616	55534092	59719492	20580386	20281352	26293286	40008040	17068952
9.996	455.315	CoQ4	TRUE	455.316	C29H42O4	CoQ	TRUE	TRUE	106.81	67.05559:1521 69.07112:3152 76.1501:1711 81.07143:13140 86.26988:1582 90.9414:1798 93.07061:1727 95.08624:12666 98.31897:1578 107.0868:3441 109.10246:23089 111.1175:3266 119.08635:2294 121.10217:6830 123.11775:3711 135.11737:11114 147.11758:2319 149.13353:4270 157.5491:1598 163.14827:2415 181.08649:7154 195.10388:6877 197.08304:101077 199.08745:1670 200.26494:1757 207.10133:1950 219.10405:3993 22…	6056298	7463010	7585516	7435492	43687	9376106	27347028	28853380	20719930	26199192	26022748	25831458	9466197	7568022	7591910	7111198	7055843	6298636	26327670	32202144	30442682	28792062	28248222	21572092	21983756	19947656	17446762	18646002	357848	23294618	23253202	20178836	23238642	24279126	5066692	5820793	7370762	7559746	4255706
9.995	523.378	CoQ5	TRUE	523.378	C34H50O4	CoQ	TRUE	TRUE	485.58	52.19662:1467 69.07112:2221 81.07127:7103 91.25147:1666 93.07062:2513 95.08701:11727 97.98143:1631 107.08681:4286 107.92198:1578 109.10236:14010 116.18599:1633 121.10217:3112 123.11776:3461 130.4879:1786 131.77681:1717 135.11739:4422 149.13353:7767 161.13336:2701 163.14828:1737 169.08687:2321 181.0865:2983 197.08051:69203 219.10406:2452 231.10123:2374 237.11386:3103 274.6738:2136 366.39673:1964 3…	6201491	7756156	7361054	7274142	422	9174870	29773782	28363824	20897070	27371344	28177582	24806720	9581554	7234766	7932170	6771334	7205528	6069773	27805556	34028644	30052840	29136312	27560724	21060948	22755528	19600694	16446062	18153670	194494	22881312	23728482	20635160	22979062	24542746	5408775	5729027	7277186	7426268	4320843
9.994	591.441	CoQ6	TRUE	591.441	C39H58O4	CoQ	TRUE	TRUE	158.85	51.03432:1572 52.87449:1693 60.3387:1665 68.24184:1660 77.51247:1648 81.07128:7653 95.08614:9580 109.10233:8845 123.11777:2598 149.13354:3788 161.13338:2456 197.08058:72035 219.10098:2237 386.46194:2028 413.87314:2034 436.67072:1985 530.4776:2581	5983474	7973306	8091615	6723286	1534	8889979	27403390	28776226	21765440	28129204	29750330	29087250	9215710	7074766	8140212	6698622	7440781	6143858	29690430	34074268	33425384	31022614	30956052	22265080	23039544	21583508	19530152	19158822	89164	25879030	25925050	23425202	24654934	26533806	4896539	5755076	7298569	7042648	4302970
9.994	659.503	CoQ7	TRUE	659.503	C44H66O4	CoQ	TRUE	TRUE	224.59	53.87298:1779 64.0416:1746 67.05506:2226 81.07058:4720 86.64349:2006 91.97836:3338 95.08701:11917 107.0868:3373 109.10233:11004 112.99511:2001 121.10217:3249 140.54916:2202 149.13353:10108 163.15025:3363 177.16451:2797 189.16371:2090 197.08055:86259 237.11385:4252 323.26093:2332	5975065	7772750	7153922	6406200	10386	9949783	30288872	28230882	19690072	27344168	28165276	24718746	8604048	6989681	7910746	6609104	6982646	6169632	26135274	32086990	30815464	30212104	28275662	21067612	22502278	19725642	17736674	17339546	173300	22746302	24410142	20447570	24326544	21414452	4964249	5506970	7441724	7436672	4405556
8.917	727.564	CoQ8	TRUE	727.566	C49H74O4	CoQ	TRUE	TRUE	1105.77	67.028:2384 67.28376:2136 81.07059:3430 93.07063:2676 98.74197:2307 109.10234:4171 133.10094:2303 149.13354:2790 197.0809:48973 356.68927:2266	8269510	10370281	13707783	9645431	3596	13542545	55454328	51846808	40118808	60034616	54953836	50498208	10578278	9254883	10165493	10203530	10015266	8794277	49897552	61862096	65300932	60808064	54650132	41096236	35289668	30679940	26338228	27282168	363871	37989504	42741204	31984962	40084476	38198244	7203421	7860883	10264259	8919583	4902404
9.038	795.626	CoQ9	TRUE	795.629	C54H82O4	CoQ	TRUE	TRUE	160.02	57.0708:1943 65.83408:2331 67.05507:2332 69.07112:3713 81.07128:29805 93.07062:4715 95.08687:21741 107.08681:4890 109.10233:15353 119.08635:3609 121.10217:9735 123.11776:4118 135.11739:4078 137.13431:2629 145.10254:2517 147.11758:2769 149.13353:4170 161.13336:3217 163.14828:3686 197.08325:72819 235.09752:2984 237.11386:4896 440.75818:3015 443.8194:2390 587.16895:2492	1585328	2063452	3996454	2263338	0	3029054	33100638	14683765	7861350	16882754	16743076	9137316	2699306	2038259	1960182	1957236	2028270	1890661	9321353	13802112	12302840	10682847	13093071	8105898	6827638	6775442	6076690	5165144	2783	7591822	8039422	6521838	7858714	7561320	1599919	1548313	2127688	2034127	1280518
9.997	795.629	CoQ9	TRUE	795.629	C54H82O4	CoQ	TRUE	TRUE	14803.2	65.494:2276 73.46232:2201 81.07134:4614 82.55855:2341 93.07155:2583 95.0871:5085 105.07153:3426 109.10242:5754 119.08645:3974 121.10101:3030 123.11786:4969 134.25911:2495 135.11749:3671 137.1329:2741 144.60495:2475 147.11772:2696 149.13365:4288 195.2644:2655 197.08067:88667 202.57777:2231 237.11406:4002 269.1712:2462	295829504	344514272	365091840	325203456	1536344	429571840	1215379968	1140842496	1005873088	1184774016	1151506688	1152184064	411239168	349054528	368708512	332184320	348095872	296378912	1171715072	1388827264	1419306112	1273250304	1193844608	904069568	951839936	918621568	771454784	822628992	14489085	1012379328	1036058688	873806400	997431040	995158592	244486000	262580512	353214336	337298304	215412496
8.779	795.63	CoQ9	TRUE	795.629	C54H82O4	CoQ	TRUE	TRUE	180.98	59.8931:2031 63.85293:2077 65.51707:2077 67.05559:3682 69.07112:2596 72.95904:2079 77.0184:2226 79.05552:3329 81.07145:21163 89.97771:3191 93.07062:3515 95.08697:17977 105.07145:3913 107.08681:5086 109.10233:15343 121.10217:5531 123.11777:4727 133.10239:2433 135.11888:6714 147.1176:4068 149.13354:4981 163.15027:3313 184.74669:2274 197.08347:46025 221.31697:2241 231.04794:2753 235.09752:4154 237.1…	3198616	2159639	2791767	1169103	0	666439	44430928	11075807	4179069	10188617	11150159	6333128	953224	699730	855476	800046	1038432	753128	5784630	15597023	8205664	6988356	11489194	6557664	5246974	4906551	5220752	2344156	0	3977364	3674334	3840226	3951541	3975982	311671	288309	352741	428359	252595
6.06	451.338	DG 22:0	TRUE	451.339	C25H48O5	DG	TRUE	TRUE	260.7	62.19366:1677 80.16232:1801 91.97834:1621 97.88948:1581 114.09209:10484 134.00259:1635 243.19514:7832 375.06168:1767 451.34564:48802	9643501	25709386	16026480	13900499	1154150	14380378	16336154	11063884	7135770	12237920	13060584	12036568	11639315	10601621	9028816	13087151	13658520	13874481	11184011	13879178	14974584	13953013	12842202	10022474	13045924	11985520	11460321	10899032	1162163	13846601	14832279	12456105	13916560	13703901	13643310	13064380	29540598	44241528	23084086
3.059	477.349	DG 24:1	TRUE	477.355	C27H50O5	DG	TRUE	TRUE	51.99	52.76421:1634 80.79716:1680 82.70244:1837 100.67587:1551 111.532:1568 115.69351:1830 156.88176:2052 164.40681:1792 200.67696:1947 214.91411:1773 238.40402:1736 349.53442:2128 465.36951:2014 477.34637:40871	23753	29254	39561	39710	0	232053	2943166	1577951	4399306	5207754	3694444	4487196	100601	28253	96876	45902	51198	47642	2287076	2781362	5685852	4885366	5578366	4301082	4055808	3155242	3659297	3904385	4283	4364853	4846876	1404554	5381872	4608021	48705	46430	105428	74947	15558
5.774	505.388	DG 26:1	TRUE	505.386	C29H54O5	DG	TRUE	TRUE	36.97	71.08672:3762 73.02942:10942 73.06554:3042 73.45567:1597 80.05556:2627 85.10237:3301 87.04492:7320 89.06043:78935 95.08612:2372 102.06876:7514 105.60669:1999 117.09159:3671 124.08217:2982 133.0864:50240 155.10028:2162 177.11282:17923 190.83037:1878 199.12474:2340 221.13904:3159 401.3858:2068 435.36676:2499 503.31509:1965 505.34534:1829	4523683	5551246	1570549	1480959	730668	1404119	2513084	1996208	1842474	2665548	2818406	2438457	2468638	2008100	2104977	1697280	2050406	1877447	1911511	2008194	1906408	1768303	2413574	1726467	2479194	2414568	1909878	2020280	578874	2725483	2276640	2293259	2521408	2594360	1589894	1459391	1973018	2131309	1451968
7.263	530.476	DG 28:0|DG 12:0_16:0	TRUE	530.478	C31H60O5	DG	TRUE	TRUE	50.61	51.33963:1524 54.2:1510 57.07122:8915 59.04065:1659 67.0556:3775 69.07114:8351 71.08675:3435 80.39088:1708 81.07129:8859 83.08679:4033 83.55566:1881 85.1024:2288 95.08712:18350 96.75222:1797 97.10249:4257 105.00203:3836 109.10235:12082 111.2376:1758 168.34488:1834 194.67557:2074 257.21188:41987 285.24536:72252 313.27756:34626 495.43942:16188 513.3811:2850	572351	2800952	1888810	1309795	277202	635893	1415313	1531332	1190334	1114114	1353698	1405011	1612630	1611937	1451543	2148520	1853928	1389348	1273630	1356569	875221	1728484	1056138	996449	5907556	4647627	4483314	4859205	347641	5540310	4805649	4484518	5667684	5247311	2905110	3080148	2091400	2396001	2791364
7.544	544.494	DG 29:0|DG 14:0_15:0	TRUE	544.494	C32H62O5	DG	TRUE	TRUE	30.48	57.0708:7882 62.3783:1530 67.05559:3892 69.07057:3376 71.08617:7744 74.5137:1643 78.33908:1750 78.99887:1604 79.90429:1531 80.29797:1625 81.07127:8126 83.08678:3779 84.72094:1644 85.10238:3725 91.05502:2515 95.08703:17381 97.10246:3783 109.10233:4434 123.11775:2977 153.97971:1848 183.17535:2383 257.21198:18798 261.15759:2370 271.22662:17622 285.24515:34594 299.25742:36799 313.27283:11328 327.2891…	1048468	1534867	866099	4218328	124542	988248	3070609	2621764	2647204	2598062	2607221	1976885	2938714	3766843	2204101	1395854	2519144	1584616	2355139	2701940	3469238	1456988	1659299	1907269	6183738	6110798	5378588	5945296	306210	8061058	8160346	8169918	6680081	7108522	3881370	4507922	3636220	4535685	2814890
7.812	558.508	DG 30:0|DG 14:0_16:0	TRUE	558.509	C33H64O5	DG	TRUE	TRUE	75.73	55.61376:1577 57.07085:8025 57.50637:1789 67.05511:2519 69.07117:3614 69.32778:1838 71.08679:4561 81.07133:8951 83.08684:3813 85.10245:2425 91.05509:3451 95.08633:17531 97.10254:3854 109.10241:9302 127.9649:1858 151.14893:1996 229.21704:3154 257.21213:8059 285.24582:73972 299.25748:2324 313.27344:64002 341.30911:4741 523.48474:13897 541.40948:3058	5588066	7837794	8960305	8812991	708378	8463607	19772796	19345522	11826503	15356481	15071700	14653470	12933928	8951410	10212871	11296337	11493452	9374516	16897184	18836988	16082448	15875347	16544969	12983204	25177466	23349076	20108184	20825344	1527946	26506186	28161230	24739080	27497594	26353204	14406770	14751391	13883643	13944467	9967879
7.278	556.493	DG 30:1|DG 12:0_18:1	TRUE	556.494	C33H62O5	DG	TRUE	TRUE	43.89	57.07122:3261 59.7588:1602 60.0455:2013 64.80173:1756 67.0556:3916 69.07113:3800 76.30729:1667 79.05552:2288 81.07128:4723 83.08678:7386 85.10239:1962 89.06115:2356 95.08643:12640 97.10248:7183 103.07671:1832 109.10272:13382 110.5542:1719 123.11777:2954 135.1174:3226 138.09279:1879 156.1555:1851 163.77664:1705 193.08299:2283 201.18471:2291 252.27242:3031 253.27104:2258 257.21213:69478 264.27139:1…	197035	577296	1491005	1278089	46591	462491	2033945	1284819	913865	1432005	778495	954387	1653595	1158703	1043926	1517804	1960458	1984692	922229	1247424	1635941	2552408	1612733	1005463	5054358	5007329	4580017	4625166	66881	5428703	5208854	4632692	5111963	6021108	2347209	2451020	3725714	4503111	2975062
5.461	557.414	DG 30:3	TRUE	557.418	C33H58O5	DG	TRUE	TRUE	158.76	80.05557:6660 83.08677:3044 83.2335:1691 85.10238:8718 87.0451:13561 89.0613:88303 90.9776:4290 97.10246:2358 102.06876:3198 117.0916:8336 124.08086:3446 131.07088:3568 133.08667:63959 134.09094:2511 158.96555:22405 175.09828:1823 177.11369:21489 184.07451:2285 192.9507:1757 199.12741:2356 221.13905:3616 261.66269:1880 352.2146:1901 357.07288:2467 374.44937:2129 421.31073:11125 453.58148:1933 557…	5072514	5667008	297439	678073	173915	364793	697431	793699	925947	1268583	2075926	1767044	562186	831741	486636	1232326	1158043	1213971	462406	450442	307326	595377	1270542	647803	1478442	1260407	1204797	1448404	244141	1848400	1961900	1408257	1811981	1645177	196555	611172	528414	652313	622843
5.294	557.421	DG 30:3	TRUE	557.418	C33H58O5	DG	TRUE	TRUE	170.84	79.91315:1910 86.09768:33021 88.19233:2470 89.0604:4020 89.22964:1969 104.10777:2121 125.00124:13627 133.08646:3462 163.86424:1935 184.07466:641535 185.07831:23845 189.54691:2266 223.06363:2249 224.06548:3391 225.06128:2813 225.96062:2098 232.91129:2263 322.68314:2504 356.07056:8051 357.06677:12481 358.07358:10142 557.3454:3019 557.42029:11325	8062542	5129384	4644867	2818497	3959	5736157	19135584	26857874	2899764	4778804	52774500	31346266	104014	30801	52297	125480	98624	77024	265794	337915	9775782	14764764	6075675	2939040	2550688	5006886	2922434	3541758	25800	5246353	5212769	4462726	5047579	4822362	647309	326087	286069	619824	188009
19.4	553.389	DG 30:5	TRUE	553.386	C33H54O5	DG	TRUE	TRUE	5.71	51.87659:1489 56.42094:1718 77.03767:1745 90.97765:1848 93.47906:1620 186.30705:1832 285.74887:2104 310.59769:1807 313.18311:23237 333.49176:2062 553.38531:2069	20617784	6317606	8647258	5227924	4668787	14166792	15571231	2678844	9815690	12049691	9792001	16281314	9000446	4430825	9088362	4899110	5101056	7866214	18723546	7929589	15759681	18465334	15307703	7212034	17410706	7764764	14497931	16321824	5097706	14545162	16790514	14598868	13037324	17034416	4318164	4720971	7897594	3672130	5638026
6.528	553.39	DG 30:5	TRUE	553.386	C33H54O5	DG	TRUE	TRUE	273.79	50.96556:1732 52.69117:1591 53.7117:1888 53.92514:1493 56.33258:1693 62.62761:1987 67.15046:1532 71.12823:2248 82.15724:1570 91.97834:2354 95.09315:1950 162.3723:1752 263.19888:9520 276.26968:2146 313.18323:185942 553.38489:6743	71023592	41128088	59440112	62157300	443069120	21055834	29679238	32289210	55305068	37847144	25854144	27181032	47987844	65609952	56838316	61398704	53027420	63442424	42679836	31944394	22125440	21773838	20259022	27436162	46142276	48185492	44776484	40441692	438374752	26191362	24722362	30269238	24923648	23201332	128239632	116496000	66705312	72141808	113661512
8.047	572.525	DG 31:0|DG 15:0_16:0	TRUE	572.525	C34H66O5	DG	TRUE	TRUE	67.88	57.07127:2245 63.17321:1862 65.08571:1520 67.05565:2786 71.0868:3406 77.672:2015 81.07135:8182 85.10246:3933 90.79115:2338 93.46882:1775 95.08623:7807 97.10255:2642 109.10243:6700 120.53172:1919 257.24741:1983 285.24585:16602 299.25693:30546 310.99277:2406 313.27399:28933 327.28952:11995 537.4881:7501	737530	1233352	736050	1110260	559842	944770	1977341	1753548	1130156	1881036	1962582	1963942	1250528	1472597	1330571	1202544	794464	708858	1890582	2740118	1996977	2084245	2145408	1527181	2877543	2680280	2644708	2896880	939844	3964397	4115005	2750000	2891004	3479338	2399831	2309677	1379983	1622126	1285916
7.551	570.509	DG 31:1|DG 14:0_17:1	TRUE	570.509	C34H64O5	DG	TRUE	TRUE	47.92	55.05546:2463 57.03484:2039 57.07122:4193 62.76512:1940 67.0556:8559 69.07113:8127 71.08674:3030 73.01582:1888 79.05552:3131 80.19844:1728 81.07128:9832 83.08678:8772 83.26449:1871 85.10239:2060 89.06114:2293 95.0871:20569 97.10248:12021 109.10258:14019 121.10218:7762 123.11777:4113 135.11739:3531 137.1328:2489 165.66956:1758 177.6823:1805 209.3297:2402 251.23811:3086 271.22675:57201 285.24521:60…	540760	304715	1162160	1055893	64452	818659	1959186	1906158	1144357	1623844	1476378	1628082	1759550	1337536	1381624	2046817	1506041	1556046	1534706	2597480	2021822	2338342	1907518	947878	5263204	5100856	4217418	3630767	105128	5921382	5871758	5601920	6119540	5325539	3472307	3908429	4131021	4111169	3113563
5.719	571.427	DG 31:3	TRUE	571.433	C34H60O5	DG	TRUE	TRUE	106.82	80.05556:4485 83.08604:4440 85.10237:4362 87.04497:18361 89.06115:116710 97.10245:9742 102.06875:8383 111.11748:3306 114.78178:2233 117.09138:14068 124.08216:2292 131.07086:3011 133.08641:90051 146.09561:2693 155.10027:2473 163.62364:1733 175.09827:3149 177.11302:24582 199.1274:4216 204.83882:2098 221.13902:4758 265.16592:2300 570.39319:17423 571.38513:26958	5317272	6162840	928016	911330	508175	740117	942421	1205010	1411572	1861681	3763822	3510776	1142300	1220612	1012646	1534790	1753537	1449180	689529	999513	682694	639668	978850	980775	1567899	1599190	1548454	1717823	447095	1848309	2095368	1758594	1827035	2065102	625162	903713	944951	1160369	656341
8.407	591.495	DG 32:0	TRUE	591.496	C35H68O5	DG	TRUE	TRUE	78.35	55.03183:1921 62.09934:1981 62.58722:1675 63.42488:1557 76.71224:2256 87.62939:1953 165.73427:2068 185.63345:1877 247.44054:2046 264.21432:2321 336.73233:2341 343.49014:2259 391.49689:2145 470.58282:2047 516.23926:2570 560.21387:2417 591.4975:7561	5772664	5505472	7841000	7520142	2972756	6265188	17052664	16101879	13669623	13507913	16033232	14633520	9937860	9557541	8558765	8496627	7338186	7192683	14439158	15521875	12287524	12729881	14689552	12468416	14139212	13669406	14050263	14328852	7004743	14904298	15145611	14683976	15376752	15605980	10367324	10569711	7640636	8177563	7300012
7.585	591.498	DG 32:0	TRUE	591.496	C35H68O5	DG	TRUE	TRUE	242.6	50.07703:1463 53.51624:1698 57.07122:2323 64.06202:2056 69.07113:2486 71.08674:2057 81.07128:8660 93.07063:1999 95.08702:12148 109.10233:2961 121.10217:3417 131.94484:1774 163.1483:2371 243.21321:6996 261.22168:4874 297.20569:2180 313.27341:18870 335.26035:2838 383.31799:9621 405.30411:2882 411.34534:2068 433.33206:3228 591.4566:2529	6756460	7551307	17025486	15064850	96554	12407224	38076324	31401288	37703120	50552736	28039460	23045660	18225338	12294704	12486159	18650160	19666570	14718012	29283710	34542196	31045418	25615920	28989094	19262816	24893682	21762188	19325958	19197482	290917	25948150	25957692	22783416	25079062	26488468	5920783	6652516	7535298	7602204	3486945
7.219	586.539	DG 32:0|DG 16:0_16:0	TRUE	586.541	C35H68O5	DG	TRUE	TRUE	28.3	55.11362:1721 60.04556:21644 74.05827:1616 81.22935:1684 113.66221:1940 125.69309:1906 252.26859:2194 255.19719:2215 264.27136:11392 265.25198:2759 282.28049:29677 296.29416:7814 300.29102:13076 313.27808:2004 350.22937:2015	1652682	1679405	857890	1029355	22029	1512115	7103624	7443172	5499250	7755333	6664548	6179842	2935188	2489024	2247516	918548	948573	844431	9072374	11609276	7567256	8577982	7129636	5909376	7613574	6601742	5906650	5645062	391617	7861532	10133573	7750052	8758360	9423005	4618839	4874724	4976497	6436462	6236503
8.416	586.54	DG 32:0|DG 16:0_16:0	TRUE	586.541	C35H68O5	DG	TRUE	TRUE	105.17	57.0708:3856 58.15239:1841 67.05559:3200 69.07113:3612 71.08674:4057 81.07059:10957 83.08678:4572 85.10239:2614 95.0863:14137 109.10233:4660 109.76138:2272 123.11777:2387 132.84352:2044 239.23697:3940 270.93033:1941 285.24545:9915 313.27292:74350 341.30887:3178 551.50177:13723 551.62366:2157	10969987	12658751	21219284	20146272	3612310	16393129	54108356	50159108	34212212	43213192	44841840	43510336	28430574	22101984	23196220	20453094	20528654	16607766	39807376	49114900	39824236	39748632	46900444	33975328	48042032	42240780	38496660	38319840	5358580	52732900	55592988	47229548	54682512	51128440	22881680	23498066	19742240	22594898	14430693
7.831	589.481	DG 32:1	TRUE	589.48	C35H66O5	DG	TRUE	TRUE	455.55	52.90331:1574 55.12604:1751 58.10657:1611 69.07112:1796 90.54133:1960 93.8444:1695 93.95399:1774 94.77646:1754 379.62924:2476 589.48334:9096	16901358	16342195	30908066	36502884	821739	20044610	33289052	32347986	24669034	27011246	28252374	29207176	33652976	27754864	29121356	39381636	40457432	35508064	31485786	34951236	34827464	38195204	28154638	25434942	52735388	51425744	50422552	48846556	2652309	54654420	54909132	53304972	57204212	55109848	46880864	47207732	42686964	40828792	34044304
7.824	584.524	DG 32:1|DG 14:0_18:1	TRUE	584.525	C35H66O5	DG	TRUE	TRUE	1675.88	55.0555:5032 57.03488:1946 57.07085:10479 67.05564:11550 69.07118:12264 71.08679:4893 81.07145:23190 83.08685:12080 85.10246:4383 85.76678:1885 89.06042:2671 91.97258:3435 93.07155:2171 95.08636:29643 97.10255:13171 102.86668:1873 107.66414:1992 109.10237:19449 111.1176:3630 121.10227:7929 123.11787:9665 125.09789:2101 133.08647:2189 135.11749:10143 137.1329:3125 149.13365:4472 151.14893:1936 211…	32780368	36938188	90922888	89773968	705471	51991204	145794832	130191952	95160448	124229864	110265704	96308976	102603176	63601108	70888936	101182776	112158248	87912576	118411944	137871280	132355656	131226248	105828560	71173424	179512704	162401888	146896992	142808624	2638586	186745168	196903312	169699328	191015424	192990176	98475544	100931816	95910040	90803552	56601664
7.392	587.464	DG 32:2	TRUE	587.465	C35H64O5	DG	TRUE	TRUE	67.66	54.55406:1483 69.34579:1582 104.71177:2339 123.54905:1844 176.77153:2233 587.46594:2934	1090744	1267891	10424052	8839437	114882	3089715	28858242	26045502	30941302	31696142	20374838	25818300	7529990	5983179	6004562	3890547	5478959	5013920	28660784	26333848	19858634	21256288	17725040	16396488	10249609	12002560	10768764	10513185	1598632	10475539	10096078	10262834	10249657	10539736	1446408	824795	1296552	1062562	2221536
7.373	582.509	DG 32:2|DG 14:0_18:2	TRUE	582.509	C35H64O5	DG	TRUE	TRUE	1334.81	52.29261:1942 57.07121:3454 66.00159:1714 67.05507:7995 68.64193:1920 69.07113:7804 71.08674:3278 81.07072:18589 83.08678:3063 91.9792:4340 95.086:14783 97.10247:2743 101.26665:1917 109.10233:7895 121.10217:2387 123.11777:2731 161.13338:2039 214.21049:2631 229.21689:2029 232.8134:2031 245.22943:2798 282.28052:2504 285.24506:76309 322.72693:2153 337.27249:62515 547.46942:8539	16520671	18334992	47594644	45432356	34686	32634424	216344288	181207408	186781792	230332880	165142800	154798160	60847560	35773444	38271884	34538588	39801932	31844452	169101760	199577968	173715376	174449664	152705232	106464984	100450704	90311568	82470752	83164200	1185941	101755352	106040552	94423008	100108656	103020784	19504814	18831322	21332200	18431512	11795265
7.081	580.493	DG 32:3|DG 14:0_18:3	TRUE	580.494	C35H62O5	DG	TRUE	TRUE	1197.83	57.03447:2395 57.07126:10131 67.05563:18549 69.07117:12234 71.08679:13065 79.05572:13733 81.07153:31311 83.08685:9317 85.10246:4969 91.0551:9702 93.07072:21062 95.08715:28918 97.10255:7672 105.07153:2407 107.0871:15409 109.10248:17600 111.11759:3512 119.08645:2915 121.10248:16140 123.11786:10248 129.05647:2137 131.08665:3878 133.10249:7565 135.11749:9173 145.10266:4290 147.11771:7494 149.13365:86…	19453086	18500010	48246256	45961836	95283	32852000	64617088	53270872	60863308	80294984	50022856	46855728	50798728	31563466	35255676	53795176	58709340	47606384	54549508	62000408	48458856	47730928	48823212	37352008	58362500	51397760	49430004	48205028	657773	59164784	59896144	54416844	58930024	59348872	23283564	24942610	25844854	25534772	16786216
6.763	578.476	DG 32:4|DG 12:0_20:4	TRUE	578.478	C35H60O5	DG	TRUE	TRUE	178.95	57.07126:8660 67.05565:11659 69.07118:2614 71.0868:7514 79.05558:4377 81.07135:8170 83.08685:8986 85.10246:3603 91.0551:4261 93.07155:2739 95.08629:26075 97.10255:3248 105.07051:9653 107.08691:3395 109.10242:15763 117.07129:2733 119.08646:8499 121.10228:7233 123.11787:3932 131.08667:3765 133.10249:9386 135.11601:2059 145.10266:2792 147.11772:8452 157.10194:8461 161.13158:2066 171.11749:7567 175.1…	688248	1002595	3914842	4840227	348854	2771934	14118923	11624386	12371367	16184392	9929258	8676534	5130035	3248987	1744981	4215462	4672982	3701936	10626313	11430244	10729781	9869282	9909931	6985222	10526631	9848423	9709153	10412243	573916	10678283	10915988	10349827	9608042	12164140	2506516	2334543	4112130	5331087	2075411
1.25	581.41	DG 32:5	TRUE	581.418	C35H58O5	DG	TRUE	TRUE	654.32	63.95665:1688 70.06615:3398 77.64082:1836 78.02441:1869 86.09844:1984 120.3737:1821 185.16667:3780 213.15887:4303 285.62979:2089 301.92157:1898 352.2399:3409 465.32187:2621 581.40936:12387	9455312	8964721	11278594	9180248	103337	12249572	6681826	5636601	5461963	8270444	11155932	7775449	22565190	17045240	15565121	20300440	22579640	20720238	12515393	14695854	15715206	14400686	15804111	12204774	10754074	9494594	9441054	9799748	286036	10710044	10818769	10159386	10844537	11904890	6252	0	103951	597552	150538
8.722	605.511	DG 33:0	TRUE	605.512	C36H70O5	DG	TRUE	TRUE	35.46	56.18691:1696 60.3872:1651 104.20551:2012 109.10342:2301 450.40991:2099 605.50848:7427	707336	1171958	848474	1031050	287407	917634	2263194	1899906	1274629	1404626	1780046	2072582	1767327	1675055	1527701	1543753	1306472	1359924	1906998	2112923	1926005	1705762	1964741	1845852	6411889	5549566	5356300	5354741	439876	6169978	6252840	5784374	6305400	6780803	4990924	5321533	4593226	4819108	3869920
8.743	600.554	DG 33:0|DG 16:0_17:0	TRUE	600.556	C36H70O5	DG	TRUE	TRUE	77.15	51.34137:1431 55.05545:1614 56.66447:1495 57.0708:11847 67.05559:4193 69.07112:2826 71.08673:4881 72.24558:1854 78.11073:1700 81.07142:12827 83.08678:10134 85.10238:4224 95.08643:15349 97.10155:3537 109.10244:15602 111.1175:2194 123.11775:3821 137.13431:1989 151.1488:2464 219.84726:2053 231.33464:2096 299.26059:17096 303.009:2015 313.27283:54542 325.52737:2079 327.28983:55462 341.30783:18905 555.…	1022986	1720180	1882316	1846239	56151	1838540	3920427	3507475	2889737	3421344	3628472	3605106	3204369	2676961	2793994	2613621	2237256	2102656	3545645	4689200	3681300	3383648	4445174	3367159	11245022	9847637	8504462	8527360	411327	12495604	12170189	10532483	12057191	12310793	6818242	6968774	7398138	8184980	5493052
8.082	598.542	DG 33:1|DG 15:0_18:1	TRUE	598.541	C36H68O5	DG	TRUE	TRUE	330.72	55.05547:3658 57.07122:9853 67.05566:17413 69.07132:17140 71.08675:7609 77.75382:1873 79.46915:2032 81.07133:31674 81.684:2102 83.08687:20416 85.10241:3506 95.08709:39810 97.10249:12586 104.63562:2026 105.6232:1969 107.08683:4354 109.10229:22290 111.11753:4511 121.1022:9527 123.11779:9631 125.13366:1919 135.11742:8059 137.13281:2691 149.13358:4461 151.14883:3921 163.1503:3792 165.16512:2372 225.2…	478332	735924	1577987	827924	40580	744454	6694983	6700379	6523178	5970956	4464406	3784374	5849389	3521277	4079393	4395850	5633050	2895863	6747374	7040962	4663050	6098611	4592909	3489008	33908836	29596086	27296316	26571320	1125554	30763850	33473754	29648754	30990312	29888666	29948428	30269794	25328214	22599374	18525906
7.643	601.481	DG 33:2	TRUE	601.48	C36H66O5	DG	TRUE	TRUE	146.59	54.23787:1795 57.07122:1559 67.0556:2066 71.46169:1614 81.07128:4767 93.07063:2318 95.08703:8333 109.10234:2990 121.10218:2105 134.95667:1921 135.1174:2302 212.41397:2109 218.55757:2055 282.28052:2297 283.22748:38332 284.22977:14057 299.26221:3931 337.27222:13513 338.27902:2459 359.25879:2288 601.487:11220	4209302	5264396	5092953	5977003	178352	5963116	15839930	14556522	13771126	14486073	13415796	14438078	8483065	7655262	7826356	6888494	6218252	5992851	18203200	18406466	17289174	15639176	14310782	12664171	15204928	14905863	14431713	14572938	639970	16456518	15426662	16673437	16921308	16635903	11997870	12355984	12010786	11218511	11274858
7.631	596.524	DG 33:2|DG 15:0_18:2	TRUE	596.525	C36H66O5	DG	TRUE	TRUE	662.96	51.92412:1804 55.05511:2045 57.07126:9126 67.05579:17585 69.07118:7978 69.66958:1782 71.08679:8311 71.51048:1776 78.29642:1750 81.07148:22976 83.08685:9146 85.10246:3473 85.51422:1767 91.97928:3933 93.07069:3189 95.0863:30853 97.10255:7821 107.0869:3521 109.10249:18432 114.89395:1940 116.96323:1983 119.58846:1975 121.10227:8606 123.11787:10368 133.10103:3497 135.11749:3401 137.1329:2171 160.82356…	4713525	5715051	10861780	9859249	994650	10345535	64059160	53925508	51790440	68138040	48401424	41641388	23456322	12419347	14445415	14126313	15467485	11188719	56968080	69399024	57284852	52500844	49548504	30835322	52016632	45155608	39480280	39697616	1131726	56521828	55677020	46170256	55796652	55664924	26595882	25711846	33262272	27532310	17776892
7.311	594.509	DG 33:3|DG 15:0_18:3	TRUE	594.509	C36H64O5	DG	TRUE	TRUE	902.84	55.00551:1746 57.07122:10455 67.0556:12547 69.07113:4470 71.08674:8747 79.05552:4579 81.07143:19546 83.08678:3223 85.10239:4288 89.06114:2551 91.05503:3198 93.07053:13796 95.08711:20658 99.08159:2513 105.07145:2517 107.08681:8589 109.10273:17074 111.42699:1897 119.08636:2536 119.52637:2192 121.10242:15050 123.11777:2768 131.08656:3394 135.11739:9473 137.1328:3136 145.10255:3704 147.1176:2422 149.…	3397354	3788845	8423621	8932014	1663	7296540	17654848	17696372	18536588	23276888	15078244	13907412	12565596	9402670	10478718	11625910	11479895	9732148	19691346	20821226	17326858	17348796	17045918	11454670	22774720	22302864	17716638	18551496	72838	22968260	23663622	21120362	23049524	23920100	13100297	15234069	17399306	17166078	12283838
1.394	595.429	DG 33:5	TRUE	595.433	C36H60O5	DG	TRUE	TRUE	5065.69	54.77106:1934 67.11036:1751 71.84372:1701 90.42059:1732 110.61715:1935 116.77271:2270 120.10237:1915 144.10159:1930 595.43335:4166	168318784	173529312	178660896	159440544	2103776	206316304	128159248	126116184	113368328	134735760	165640128	140093936	265439584	217613888	208841328	302866368	313177440	272760960	189594672	215955072	230947568	235167904	226331680	175093712	179957504	153208208	146740176	150487408	5067132	181725600	180653344	164795328	174858752	184511936	1636414	855585	2529541	9517917	2805084
9.05	619.525	DG 34:0	TRUE	619.527	C37H72O5	DG	TRUE	TRUE	91.95	75.44604:1942 85.10244:2944 91.9734:3161 95.08707:8768 101.27638:2276 103.97993:1827 109.1024:2949 411.34665:30740 422.39578:2239 433.33273:18825 574.6087:2756 619.52625:8356	12826658	13714372	15352168	14775479	6495883	13224259	28394714	24819352	17356788	20108826	35958388	32156588	22381664	20391894	21649830	17321038	16864394	14840334	25002628	28009370	22856136	22142896	35252824	27698754	29161628	26922782	27160488	25589854	6711650	30146328	31544310	28330966	30589634	30639206	18635680	18655528	16929770	17698488	15248364
8.925	619.526	DG 34:0	TRUE	619.527	C37H72O5	DG	TRUE	TRUE	70.63	52.79768:1822 56.30378:1975 57.07127:3236 71.42109:1871 95.0871:8330 103.30048:2014 109.10243:3473 203.57974:2082 239.78563:2260 313.27313:2643 341.30319:3214 354.66647:2361 411.34683:24938 433.33365:15638 619.52643:3416	12594946	827475	823455	491073	1009250	336120	1139545	1382608	1560368	816277	1315008	32021148	23252536	1376611	2258572	715914	857296	621055	1098117	1629194	622736	698966	1368754	900321	2997176	1681325	1060489	1336564	836132	589205	1263737	652028	715890	595407	1543695	1126088	1004948	965418	1013488
9.053	614.572	DG 34:0|DG 16:0_18:0	TRUE	614.572	C37H72O5	DG	TRUE	TRUE	19.62	55.05545:25572 57.07133:125184 59.35946:5100 67.05578:82277 69.07124:54820 71.08686:117691 81.07133:164526 83.08692:82878 85.10255:102495 89.06113:6890 91.81542:5656 91.9725:13443 93.52188:5287 95.0871:402806 97.10255:49446 99.08157:6135 99.11806:8057 109.10243:169130 111.11749:25312 123.11807:39144 137.13277:22881 151.14879:33576 169.15982:96381 186.1888:5090 202.12984:5246 239.24043:9785 243.19…	12316081	12497662	19428484	17995690	1899961	13974909	56323072	51012344	33537090	42208828	63128812	60524584	30212230	22985698	26191548	18253540	17467138	14819871	47864492	58769104	44214332	42104256	67797856	47343216	55313560	48852116	43608516	44216840	5509492	62519072	64269224	55683372	62025836	63128312	22683500	21876292	18251508	22337818	15575014
8.434	617.51	DG 34:1	TRUE	617.512	C37H70O5	DG	TRUE	TRUE	1010.35	57.07134:68740 58.07465:9359 67.05558:15185 68.05882:10307 69.07111:11889 71.08672:48798 72.08974:13744 74.01476:8814 78.23986:7540 81.07138:62383 82.07397:13638 83.08677:10789 85.10238:52319 86.1052:17054 91.97919:12481 95.08712:233184 96.0905:92939 97.09338:9195 97.82247:8643 109.10254:78328 110.10573:14173 124.35266:9401 169.15987:41610 170.16173:17414 206.63287:8885 302.94897:8413 311.25787:1…	50398736	49778552	104906696	102850704	2645418	58883720	168211088	153760416	165782384	157210688	127602712	127348112	129820448	100644824	107900496	136358768	144078064	118186264	164102752	171971856	142534912	137231232	126376872	107814968	202528512	193663664	189946816	192081664	14114711	205990192	210973008	201534304	215092592	211104160	142287264	150118784	107591304	98570568	80969096
8.43	612.559	DG 34:1|DG 16:0_18:1	TRUE	612.556	C37H70O5	DG	TRUE	TRUE	3363.56	55.05544:395852 57.07131:922695 67.05578:982556 69.07133:980256 71.08691:717812 79.0555:141991 81.0714:1913033 81.47361:94542 83.087:1251746 85.10236:403265 93.07059:101667 95.0871:2182464 97.1025:1096159 107.08678:304419 109.10236:1548101 111.11748:321568 121.10203:744439 123.11773:536659 125.52217:105915 131.92036:88305 135.11772:751888 137.13428:96662 139.11263:118569 149.1335:397308 151.14877…	136523760	145418688	395009888	366657376	2739998	201671360	741417792	642823744	550899968	722608384	528921504	476986880	489679072	312171808	339178912	453619616	479201024	365500832	631155008	718407936	610638592	575079424	533535360	369246560	851586880	742016256	664014336	660475840	17576060	860257984	905065472	791318400	905283072	909968000	406644320	431581280	364438592	359534592	221324656
7.91	610.539	DG 34:2|DG 16:0_18:2	TRUE	610.541	C37H68O5	DG	TRUE	TRUE	10665.8	55.05548:166648 57.03486:49134 57.07141:297445 57.60657:30968 60.15644:29351 62.45877:33656 67.05572:563182 69.07141:257969 71.08677:240133 79.05554:63869 81.0714:997704 83.08698:426634 85.10242:192635 86.81589:34147 91.05505:74715 91.97923:37832 93.07066:146049 95.08714:978074 97.10258:296944 99.08069:34468 105.07047:48982 107.08685:182607 109.10259:582556 111.08201:44246 119.0864:115972 121.102…	233385328	284446528	526687904	506018240	2140112	416731776	2408124160	2029375104	2033897216	2647124480	1882581504	1621512704	841456000	463610080	531611744	483214176	524683680	394748896	1927123072	2240214784	1970512640	1783936384	1842871296	1188765696	1326738688	1182793344	1003739776	1042100544	17393446	1322604032	1423374464	1221990144	1380690048	1398263296	260917136	275588928	287833696	257948592	137938048
8.243	610.541	DG 34:2|DG 16:0_18:2	TRUE	610.541	C37H68O5	DG	TRUE	TRUE	81.59	55.05545:3846 57.0708:8463 61.71452:2359 67.05583:13801 67.95775:2143 69.07112:9058 71.08673:3028 73.04778:9419 75.40808:1995 79.05484:3176 80.05014:2182 81.07133:24335 83.08678:11012 85.10238:3495 93.07061:3608 95.08608:34272 97.10246:7991 107.0868:3621 109.1024:15565 111.11861:1866 121.10216:3900 123.11775:9239 135.11737:3834 137.13278:3362 149.04375:2135 149.13353:2016 161.13336:2897 163.15025…	2257500	1963407	5607094	4721719	23832	4371792	49613360	42216520	43637136	64777820	39031596	29268594	9389378	6150004	7835374	5619925	6330050	4966654	34629848	42616424	30269370	30513516	31750110	22011700	16074816	15970264	16700570	13165762	788200	24079482	20420846	20622372	23545264	25620244	3701261	1120323	2686556	2507994	638329
7.596	613.481	DG 34:3	TRUE	613.48	C37H66O5	DG	TRUE	TRUE	1176.14	53.86741:1667 57.07086:1811 62.69025:1885 63.99842:1624 67.62009:1721 73.04784:3489 85.67195:2090 90.10503:1935 91.95586:2060 95.08623:2402 113.30801:2271 149.04562:2205 149.51788:1980 150.40092:2237 301.21637:7918 313.27524:16913 335.25482:3551 342.16599:2233 356.07065:2946 357.07324:3132 357.23972:10216 470.60266:2526 492.51529:2523 495.17996:2307 613.48895:24490	92069344	99297912	149909440	168153392	1143502	137951584	217256384	204299648	262628080	258457840	185695792	204586768	138466160	129649064	130089640	183344208	181284160	160213136	235045040	228535200	211326864	193991072	205022816	185569888	170029328	162866032	172973264	167499904	5883553	179175744	173685744	180702192	178591088	185304784	59779076	58874304	59377560	60322312	44565872
7.583	608.524	DG 34:3|DG 16:0_18:3	TRUE	608.525	C37H66O5	DG	TRUE	TRUE	7932.29	55.05547:9588 57.071:67440 67.05531:74533 69.07114:36370 71.08675:36234 79.05556:52183 81.07141:156601 83.08701:50920 85.10244:48061 91.05504:29879 91.97253:12532 93.07065:94300 95.08633:156087 97.10249:25577 99.0816:10557 105.07044:15289 107.08698:76020 109.10265:76284 111.08088:9060 119.08638:13532 121.10228:88547 123.11779:25316 125.09649:7536 131.08658:35105 133.10095:22441 135.11774:50113 13…	203045232	236894832	470144640	445935072	855995	380493696	985372928	800490048	992609920	1277197952	745230528	651375936	536325120	320458464	362826720	512228192	551924032	421974944	815701440	932524544	822949312	743061632	827128064	528497152	704688640	605305600	549788544	548701312	5670012	702214784	719715712	622816832	709667584	719012480	197742848	206492768	219607568	215951456	115257320
7.233	611.463	DG 34:4	TRUE	611.465	C37H64O5	DG	TRUE	TRUE	601.61	53.67665:1577 61.4286:1803 67.8013:2133 69.22276:2091 78.61472:1669 92.59643:1973 95.08617:2255 101.05246:1919 107.43876:2004 162.8168:2155 163.7588:2814 246.23787:1844 285.24554:11214 355.0657:2842 383.26117:2515 437.88504:2381 611.45947:9029	18876138	16284159	40643932	40511264	508129	26542408	50167344	50416392	49372688	49051296	47030676	46030580	29623686	29386606	28306186	33554222	33270574	30599038	49246784	47636700	43302772	44754260	37839396	44044652	33418088	32759936	38740916	35403536	2520773	35771896	34375148	37798672	35693944	33164738	14439182	17558312	9685465	11166714	10483031
7.23	606.507	DG 34:4|DG 14:0_20:4	TRUE	606.509	C37H64O5	DG	TRUE	TRUE	2130.39	55.0555:6956 57.07096:36493 67.0553:64244 69.07117:26265 71.08681:39619 79.05557:25496 81.07072:77469 83.08685:9754 85.06598:8849 85.10246:11408 91.05524:47422 91.97258:6046 93.07098:34155 95.08645:91716 97.10254:19155 105.0705:28664 107.08689:26582 109.10252:64770 111.11759:6637 117.07127:20487 119.08658:61587 121.10232:37594 123.11831:33984 129.05646:7056 129.07037:18767 131.08653:37545 133.102…	78084072	85101680	194675728	183531440	381674	176121616	398565984	356383328	324479648	418697824	321629984	292922560	203120912	134446288	152445584	178722960	181803568	157065104	319237888	369261088	333676768	316823104	308246816	229452944	269624352	244738944	224556448	220039440	2086392	263922400	280892832	236981008	268269808	277682432	85078544	91791312	78056136	83990656	44781112
1.496	609.444	DG 34:5	TRUE	609.449	C37H62O5	DG	TRUE	TRUE	251.92	54.04402:1630 70.0661:3378 77.00748:1743 80.15756:1806 81.92255:1905 86.09762:3914 94.28741:2119 116.63627:2039 189.82176:1848 199.18338:2931 227.17659:3592 253.16779:3102 299.81772:2173 300.88904:2106 355.07184:3522 366.25037:4410 479.32953:3077 609.44214:4562	7166794	7592318	8655952	7609746	14016	9445699	6442967	6225890	5482841	7018124	7558720	7298866	11181814	8505678	9746055	13809952	15150644	12503823	9181646	10698159	11863877	11274190	9596249	7449190	7766226	6500083	6048214	6466312	85298	8441106	8685557	7274224	8143210	7977714	18339	3179	40506	216616	42775
6.596	602.476	DG 34:6|DG 16:3_18:3	TRUE	602.478	C37H60O5	DG	TRUE	TRUE	272.69	57.07126:3258 67.05572:18195 69.07118:7412 79.05559:8781 80.61908:2002 81.07156:18815 83.08685:3660 91.05511:8573 93.0707:9373 95.08659:16311 97.06627:2112 97.10346:2679 105.07154:4498 105.24336:1961 107.08691:9911 109.10243:9182 117.07129:2244 119.08646:4231 121.10228:4185 123.11787:4745 129.05647:2337 131.08667:2817 133.10249:9468 135.11751:3820 145.10268:2492 149.13367:2760 156.90417:1973 161.…	1439906	1089806	6361979	6523664	0	3580340	19300318	15931606	15255971	21977048	13081797	12929382	5982859	3204888	5080230	4841690	6219328	5960861	12157802	14359140	12443840	10899045	10415180	8685015	7347754	7958910	6860198	6606978	25062	8536626	8824337	8342820	8302773	8167338	2070470	2709864	1543828	2137890	1117655
1.24	601.38	DG 34:9	TRUE	601.386	C37H54O5	DG	TRUE	TRUE	696.16	53.98494:1819 57.65636:1493 58.12131:1902 60.81541:1655 68.32964:1842 70.06631:24048 86.09788:15708 108.65842:2039 112.08816:13099 113.07153:2283 115.08688:2846 120.08277:14934 130.85915:1870 157.10934:4764 157.13376:16480 158.31345:2024 183.12373:3138 185.12842:12528 199.18083:4051 233.16765:11254 253.19087:4131 261.16174:7924 262.15729:8906 287.15057:19995 298.21429:9597 304.17813:3153 341.1595…	81370848	86719560	82277136	76988408	793772	105053808	62397716	57604464	53532876	62369632	87416096	67474008	120565744	111148496	85592904	115671752	134259056	115055216	70449248	81460776	86512856	86583440	96698480	87603384	69427160	64321804	54872008	53465672	1692966	66448716	69197024	62061632	70886552	67055920	560369	166211	835466	3093017	933322
1.441	601.38	DG 34:9	TRUE	601.386	C37H54O5	DG	TRUE	TRUE	151.78	76.90444:1680 86.09766:2217 90.52829:1785 91.97253:3366 160.96091:1992 167.55632:1794 182.56795:2004 185.65031:2049 203.30714:1989 227.21568:2121 235.73824:2037 276.16968:3116 288.44785:2242 310.87296:1888 314.6712:2076 601.37518:2347	6279292	5368782	6332150	4954374	16147	6362092	6048234	7296568	7380092	5371434	12107488	14623370	10748382	7386680	9417821	7551176	11535271	7774041	7710678	9939320	15708908	11692314	8926021	7275716	4529897	4306360	4896813	4567524	76359	6408304	7144680	5422033	5995600	5344345	8553	1723	6027	208092	2217
1.14	601.381	DG 34:9	TRUE	601.386	C37H54O5	DG	TRUE	TRUE	2359.65	52.00762:3691 58.74536:4228 70.06634:32935 72.08169:20514 83.02081:4157 100.33759:4989 104.86143:4590 112.08821:18576 113.76698:4463 115.08693:5663 120.08135:39546 157.10942:9532 171.14964:40763 185.16675:6116 199.14627:30616 211.15718:8158 217.90038:4613 219.15041:9005 226.13474:6694 239.15297:5019 253.19099:6244 262.15744:19911 287.15182:43930 298.21445:8318 338.22028:6640 372.20575:9874 386.21…	145306592	134668464	173928352	111723984	1909892	207255712	114361496	111887760	85658904	106785080	172930320	110231272	317992544	253230800	223959920	281103360	329722720	294316224	138072144	159855648	184165392	179423664	206134528	156644672	136534096	111206152	112642264	123910560	4633686	132655632	137541056	119248776	137695040	137058320	1164245	553530	2063365	9243491	2553250
8.306	633.545	DG 35:0	TRUE	633.543	C38H74O5	DG	TRUE	TRUE	278.23	55.0555:2699 57.07107:14264 58.32232:1802 61.28095:1927 63.26618:1777 67.05573:21471 69.07126:16187 71.0868:9436 79.05558:4316 81.07139:42807 83.08704:19670 85.10246:4553 90.2065:2257 91.0551:3773 93.0707:10040 95.08713:42561 97.10255:13292 105.07051:5045 107.0869:11028 109.10238:27477 111.1176:4544 119.08646:9381 121.10227:11806 121.16423:1951 123.11762:14830 133.10249:7698 137.1329:8423 147.117…	0	178670	19958064	4511539	0	465457	41868516	20690798	23793624	72207944	40659636	1453031	15420665	3271130	2518972	1465946	1724754	1077352	1181838	4601564	2863164	1857745	3089068	2545716	1594709	1691622	847463	1114047	0	1613628	2061510	1414139	1787289	1629829	1080675	1212147	2563060	7504904	1649058
9.428	628.586	DG 35:0|DG 17:0_18:0	TRUE	628.587	C38H74O5	DG	TRUE	TRUE	82.96	57.07121:11184 63.09845:1793 64.00661:1820 69.07112:4683 71.08673:10241 72.74672:1868 81.07058:11938 83.08678:4417 85.10313:2149 95.08705:19840 97.10246:9814 97.82523:1945 103.179:1874 109.10233:8191 111.1175:1968 123.11775:2724 129.54442:2223 137.13278:2148 271.38345:2097 311.2579:9295 313.27283:3548 327.28964:71724 341.30887:67708 355.32587:2682 358.25977:2591 507.37735:2277 593.54938:4332	279545	533067	393004	393707	12994	216041	1476989	969646	362170	726373	1992404	1522666	1175069	807723	1383606	773389	360339	537796	1275397	1742760	910801	883064	2032737	1398610	4487627	3163484	3708458	3734421	46826	5392364	5513140	4520784	5473780	5176236	3072355	2978822	3682923	4139740	2341928
8.756	631.526	DG 35:1	TRUE	631.527	C38H72O5	DG	TRUE	TRUE	685.72	59.7952:1694 91.97171:2522 100.95715:1957 101.49323:1922 181.83308:2166 327.28934:2482 339.29062:2942 361.26938:3838 631.52954:8602	3906672	4581336	6401556	6290010	11697	4449166	12258099	11561615	8104194	9937817	9440602	9459525	12981303	9571599	10157768	12990769	13313948	10497285	13007567	14713244	12456152	11733065	12694856	8867598	69865896	59562748	58059120	56293036	1439887	69427896	71256488	63802560	70318552	71139608	63371068	65275856	68729504	63209412	55785904
8.759	626.573	DG 35:1|DG 17:0_18:1	TRUE	626.572	C38H72O5	DG	TRUE	TRUE	1012.77	55.05507:2535 57.07121:7603 67.05559:9879 69.07112:8158 71.08674:9160 81.07076:17889 83.08678:9635 85.10239:2399 93.07147:2346 95.08629:24039 97.10247:11171 109.10233:10424 111.74337:2026 113.00879:2137 121.10217:2930 123.11776:3301 135.11739:5060 149.13353:3829 173.25389:2118 193.89217:2127 247.24501:2220 265.2561:4677 271.26477:3872 294.46454:2230 313.27283:3078 325.27686:4881 327.28952:101403 …	5938080	7366597	12070167	10940454	20487	8095852	30814020	27909886	19541316	27138418	22350040	20064114	27061378	17407244	19388796	21710290	23479036	17724000	29618404	36781192	29776728	27500676	29473684	16950710	152050544	125221016	109846952	109476168	1383912	154531312	161682304	135667552	155094912	158157008	103328352	104691008	129456872	134321072	89331904
8.225	624.557	DG 35:2|DG 17:0_18:2	TRUE	624.556	C38H70O5	DG	TRUE	TRUE	709.62	52.52978:1571 57.03853:1554 58.09777:1838 61.95203:1735 63.02248:1871 66.92924:1829 67.05561:4198 69.07059:2280 81.07148:14836 83.0868:3843 95.08617:10890 109.10236:8699 111.30441:2296 123.1178:2255 183.47911:1874 187.79434:1960 200.21394:1897 240.65414:1966 245.22949:2626 313.27292:2401 325.27695:4940 327.28949:46658 337.27872:33954 339.29059:10116 471.99976:2144 589.51068:2866	1599481	2045442	3633681	3589747	4817	2802580	24957764	23137072	27332538	27414836	20760732	18366590	9173828	5642894	5486680	4494178	4591020	3823077	25395644	29228568	22141082	21462204	18982702	14376946	34062096	30754266	28862878	28384532	545172	33699012	36276376	33623568	32853854	30371140	24992208	25587422	25038698	16938526	17382858
7.727	622.541	DG 35:3|DG 15:0_20:3	TRUE	622.541	C38H68O5	DG	TRUE	TRUE	1110.17	57.07121:6888 67.05517:14645 67.25759:1750 69.07112:9685 71.08674:4055 79.05551:4568 81.07072:22602 83.08678:7500 91.9792:2526 93.07062:4217 95.0862:27479 97.10156:4656 105.07042:3331 107.08681:4131 107.23727:2194 109.10245:15846 111.08086:2778 111.11751:2386 119.08636:3016 121.10217:13061 123.11776:7197 133.10092:2372 135.11739:3648 145.10088:2803 147.1176:2673 149.13353:4238 159.11557:2336 161.…	6666038	10420264	12444777	10722028	0	16443507	27765544	24461534	20448450	24035572	18738132	15830079	30627952	14201699	23562204	28072904	28660808	22375402	18877840	29896034	16901842	21135780	14588982	5749769	82552832	68739920	60975120	60692536	132384	80459408	88131216	45711256	54054504	56645636	62624292	61979020	75781040	69619088	26480784
7.843	622.54	DG 35:3|DG 17:0_18:3	TRUE	622.541	C38H68O5	DG	TRUE	TRUE	360.61	55.05546:1713 57.0708:3068 58.21933:1718 67.03372:1790 67.05559:3309 74.97398:1911 77.195:1934 81.07059:7732 83.08606:3398 85.10239:2141 91.38141:1871 93.07062:7193 95.08702:9480 100.53703:1946 109.10233:2370 121.10217:2971 133.10092:2063 147.1176:2073 163.15027:3144 177.16452:2749 186.2057:2092 243.21355:15037 261.22168:4912 271.45981:2407 327.28934:59358 335.26035:12895 341.03992:2133 584.51959…	2504761	10724543	5305963	15414199	0	5691636	17666142	14723765	19886826	25939342	16492827	16187463	5818021	6931761	23399896	28218446	28563732	22331500	19444998	20822476	18932482	17278086	22642706	11191857	12459720	72321784	60874816	60535224	205494	81570232	88310488	23847616	82557048	84830704	10308837	61785916	75558896	67800624	18095138
7.5	625.479	DG 35:4	TRUE	625.48	C38H66O5	DG	TRUE	TRUE	139.85	50.68035:1762 59.40287:2184 60.85408:1684 61.86746:1579 63.39901:1676 67.05507:2607 81.07127:2762 93.07062:3576 95.08701:2437 100.15567:1900 107.43027:2130 147.11758:2448 159.24127:1996 161.1353:2080 207.74734:2253 299.26215:11122 311.2579:63874 312.26059:30630 327.23306:2228 470.1571:2248 625.47693:4695	3301845	3133752	6139206	6929176	26268	5655440	11039422	9970517	12429626	11285936	8903714	10318374	6828822	7055689	6710612	6308561	6946415	6813742	12752615	12027359	8948487	10375400	8465297	9793557	12873641	13953944	15000958	14954940	782231	14129267	14156445	14547256	13548298	14175828	10448941	10802633	9881995	8160360	10766605
7.495	620.523	DG 35:4|DG 15:0_20:4	TRUE	620.525	C38H66O5	DG	TRUE	TRUE	546.13	55.01518:2157 55.05507:2515 55.33627:1789 57.0708:8986 57.69747:2282 67.05507:7694 69.07112:3200 71.08617:2987 72.56346:1950 79.05551:6787 81.07127:11399 85.06591:2446 85.10165:2580 91.05502:3925 91.97251:3994 93.07062:2450 95.08635:14670 105.07042:11254 107.69479:1951 109.10233:9061 117.07118:3611 119.08643:14983 121.10217:3330 123.11776:2896 131.08655:8392 133.10239:4909 135.11739:2842 136.3004…	16294376	16528354	35212464	33229784	29568	34025972	78419496	59589344	67834920	88220160	61112024	54789016	56962404	30290432	39118868	42205412	40810724	37163928	72276736	83144920	72200904	65318504	67904192	49240000	89969040	84228360	72884320	71581776	790676	113265968	115746448	83838912	93564272	89740792	77523368	70086368	68736640	57648004	41782328
7.321	620.524	DG 35:4|DG 17:1_18:3	TRUE	620.525	C38H66O5	DG	TRUE	TRUE	198.08	53.24512:1628 67.0551:8660 69.07115:3927 71.04756:1847 72.70675:1919 81.0714:13558 93.07066:7292 95.08617:8312 96.45866:1935 97.10251:2308 107.08685:4034 109.10238:4726 117.9107:1850 121.10222:8830 135.11745:3899 145.10094:2230 149.13361:2351 159.11754:2955 161.93764:2723 163.14835:2087 177.85547:2370 211.81631:2384 235.97186:2362 243.2097:3727 267.84409:2584 323.26108:4472 325.27646:35944 335.26…	986718	819738	2370059	2267268	0	3038510	5003398	4077643	11731126	6308370	3922528	3417844	4213496	5838265	3434650	2679484	6609550	5940106	5213770	5870204	4661024	4602178	4930790	3556504	19564306	18935552	17576658	16813268	115288	20364420	10178555	21472666	23539094	25391082	6615288	14106096	14257219	16771393	11213655
1.003	623.47	DG 35:5	TRUE	623.465	C38H64O5	DG	TRUE	TRUE	75.95	91.97917:2345 96.08142:2658 97.09699:1839 100.9513:1786 114.09232:58314 123.52557:1962 125.09908:2008 194.11763:2698 209.16599:12699 214.80635:2074 217.31857:2498 226.1925:7372 227.17656:9131 228.1608:35438 322.24893:8973 339.2785:3535 340.25861:3988 341.24246:28171 342.2496:4535 435.33221:9853 450.69995:2204 453.34326:3736 454.32431:13395 545.82062:2180 548.41809:4288 549.40607:2881 565.44391:35…	17041	69672	0	15485	6304	0	7324	28015	0	0	974	0	0	0	0	29864	4589	6194	4207	6210	0	7990	0	0	0	0	7392	0	12430	0	0	0	0	0	18592	15253	58563	26215	46815
6.987	618.509	DG 35:5|DG 17:2_18:3	TRUE	618.509	C38H64O5	DG	TRUE	TRUE	134.68	53.53188:1937 53.58058:1465 58.58086:1635 63.79447:1644 66.33295:2020 67.05565:4601 67.38233:1534 68.32164:2223 69.07118:2411 79.05492:2636 80.88543:1965 81.07135:10936 83.08685:3174 93.0707:3766 95.08622:10631 104.71492:2163 109.10243:3110 121.10228:7663 135.11751:2146 145.10268:2998 145.1292:2257 201.04691:2645 229.19405:2366 243.21341:3486 267.56171:2249 323.26062:17881 335.26062:4220 337.2724…	220013	164540	1052414	1635381	0	408779	2435631	1383840	1935382	3188262	914714	591451	5114346	1944248	748141	3630524	2664465	1337584	1943834	3827010	1331619	1943922	1527101	955315	8505736	7371780	8087880	6721777	52919	8736183	9999833	5884300	7471238	8690350	5311870	3432238	6367397	7095560	5238247
9.791	642.601	DG 36:0|DG 18:0_18:0	TRUE	642.603	C39H76O5	DG	TRUE	TRUE	86.93	57.07127:4615 67.05513:3130 68.47885:1822 69.07119:3030 71.0868:3221 81.07135:7795 83.08686:2667 85.10172:2281 91.97845:5356 93.06985:1854 94.76431:2177 95.08623:12856 97.10256:4466 109.10243:4457 145.12589:1965 313.27313:2438 341.30978:32675 362.51672:2663 607.56329:4834	7098684	7828827	8986131	8581991	2252669	8488375	20879380	18531890	13262561	15646454	30270642	26081384	15188283	12718637	14619636	8801494	8965942	8136187	17471808	20875676	16013439	14865857	28188094	20253032	18287362	16692138	15014184	15011811	1663845	20046670	20205416	16749061	19777900	20169108	8837896	8263878	9647501	10464279	7087262
9.095	645.543	DG 36:1	TRUE	645.543	C39H74O5	DG	TRUE	TRUE	1847.7	75.20541:1774 88.60532:1998 104.37316:2127 125.01688:2338 148.00333:2029 154.68707:2154 192.75005:2389 217.72333:1969 250.96637:2598 333.65915:2256 339.29047:12307 341.30884:4642 361.27573:3929 645.55231:14282	50775844	57723784	119704992	120862824	1000378	74961856	177640976	162834736	116789368	144785552	147421024	141920160	135521488	106517224	114470688	139694800	140272912	119435592	152822272	175132400	149785664	146136304	143411712	111298240	226672688	199989536	191646896	181906080	5572067	229317424	234635760	203613712	230133296	228462848	123590264	125972312	126998344	122882288	81914088
9.098	640.589	DG 36:1|DG 18:0_18:1	TRUE	640.587	C39H74O5	DG	TRUE	TRUE	3830.35	55.05548:16760 57.07141:50715 67.05576:43619 69.07126:55440 71.087:41169 79.05554:8431 81.07142:87596 83.08699:61148 85.10242:17126 91.97924:15342 93.07066:9227 95.08711:101355 97.10267:64311 107.08685:18533 109.10251:69721 111.11755:26816 121.10236:32067 123.11781:29445 135.11729:43072 137.13284:8425 149.13359:23715 151.14886:6154 165.16515:4834 192.16518:4827 247.24141:24750 265.25598:45514 267…	91567760	107667696	263904208	255325728	922127	156597632	564590592	504488288	320528832	459539424	434314688	396737504	313364416	217835136	240901808	267273680	274251392	220863408	446490848	552721664	451307648	416992096	453975712	279386112	604444416	529834208	446962432	457213440	7275266	636716928	671666944	566843008	650421312	658719872	249528256	250233216	273712000	286020928	165156288
8.5	638.573	DG 36:2|DG 18:0_18:2	TRUE	638.572	C39H72O5	DG	TRUE	TRUE	5395.27	55.0555:90140 57.03487:22685 57.07143:138222 67.05576:261222 69.07137:165233 71.08691:132618 79.0549:65224 81.07151:483066 83.08691:219119 85.10245:69918 91.05508:29496 93.07069:100061 95.08633:515025 97.06534:20244 97.10258:178515 99.08165:16284 105.0705:35794 107.08688:83018 109.10254:321217 111.11758:62739 119.08644:29875 121.10249:109296 123.11827:179900 133.10248:76120 135.11748:95582 137.13…	187116544	206331488	507423424	483702240	1941973	241175472	1254676864	1104817536	938484032	1252199936	999048320	927219968	546600320	339156544	375848224	421504192	450167488	347001856	982689856	1184687744	1010883456	939938304	1002728896	656194496	1164258432	1015211392	899905344	132986568	15946703	169189280	1262723328	170968992	1245247744	195738336	486508896	508785120	398646688	426014400	231734864
8.44	638.573	DG 36:2|DG 18:0_18:2	TRUE	638.572	C39H72O5	DG	TRUE	TRUE	7698.74	55.05547:120169 57.07082:122752 67.05523:300193 69.07123:390625 71.08676:89028 79.05554:77731 81.07074:527486 83.08697:317185 85.10242:25177 91.05588:28132 93.07065:108349 95.08633:578041 97.10246:337803 107.08685:120244 109.1025:403170 111.11754:83341 121.10242:375848 123.11797:159287 135.11755:381008 137.13283:73963 139.11272:34655 149.13385:220576 151.14885:78942 153.12794:32348 163.14835:1029…	192965552	210352400	508273216	487163136	1934996	251841504	1254493056	1104827904	936055360	1246854656	1011947904	927054528	546820352	349649888	388474624	429182432	460658432	358789248	983168128	1157144832	1009789824	939352512	1001718080	656194432	1155527680	997214528	894970368	893373760	16201208	1179073152	1248800896	1067417856	1205773696	1240134400	482242976	510256704	388180896	435954048	236285536
8.019	641.509	DG 36:3	TRUE	641.512	C39H70O5	DG	TRUE	TRUE	1865.05	50.30466:1712 59.06129:2217 67.05558:2055 81.07127:2138 83.33442:1775 87.04492:9781 91.41206:1780 91.9725:3587 92.3358:2021 95.087:4122 100.5877:1899 100.78222:2158 109.10232:2294 311.25818:33204 312.26028:13589 313.2728:2310 326.27505:2492 329.24658:2279 337.27798:9087 339.29044:13872 359.2587:8414 386.59161:2313 387.14731:2103 422.83215:2214 483.67862:2227 639.39905:2895 641.5141:14256	119831296	124902664	190747584	217895056	1336068	171866464	352121984	326340544	330768160	363743968	308370976	285279104	237246256	189188304	192075088	222048096	233932480	189544432	376393696	378535712	357010432	324107328	321691904	254154960	18949816	332504992	340737728	315728992	4449012	365635456	364211520	353327648	401045600	406148768	13922992	190164992	159713744	152759056	105458952
7.939	641.511	DG 36:3	TRUE	641.512	C39H70O5	DG	TRUE	TRUE	3303.49	55.2852:4008 95.08709:8762 95.32939:4798 96.30613:4446 153.70654:4696 162.73218:4792 286.60757:5579 311.25815:7504 313.27307:23927 337.27829:8509 339.29074:11149 359.25256:6911 363.29037:7929 385.26886:23288 546.64459:5077 641.52441:43214	121441048	124550848	190696992	216186960	777106	171302320	347904032	325571040	324850016	356878112	297199968	311682464	239492160	188405696	190016016	218213952	231550128	189667920	365472544	364290656	373399808	343822880	344041056	277187232	335877280	326263680	326462048	315409152	7183060	392257632	357284832	375037664	407895328	392648576	175717392	189524576	165997360	157847408	102462392
7.989	636.557	DG 36:3|DG 16:0_20:3	TRUE	636.556	C39H70O5	DG	TRUE	TRUE	2551.27	55.05544:21579 57.03482:13708 57.0713:102947 67.05569:249180 69.07133:86913 71.08692:87989 79.05573:80184 81.07143:369189 83.08687:139712 85.06589:11642 85.10236:58239 91.055:55922 93.07073:154895 95.08631:407366 97.06525:23597 97.10262:93224 105.07095:83576 107.08708:124024 109.10242:221925 111.11748:16589 112.63482:11676 117.07115:17285 119.08632:69970 121.10234:156211 123.11779:86639 131.08696…	264105488	323597120	351639232	610327744	836359	446873440	1568648960	1525074560	1548176256	1720119936	1286133120	1076817792	460893664	269067488	579206848	654937408	703511872	537360832	1281413248	1686743424	1322341376	1263122816	1301387136	838536448	1337020288	1126756096	1027198336	1013854656	7688094	1198998656	1331105024	1165198848	1258954880	1346417920	433441824	455878816	420259552	376873376	217886992
7.928	636.559	DG 36:3|DG 18:1_18:2	TRUE	636.556	C39H70O5	DG	TRUE	TRUE	7902.23	55.05545:9629 57.03483:3158 57.0708:5070 67.05524:38832 69.07122:28577 71.08672:3938 79.0555:12152 81.07137:66285 83.08684:29576 85.10237:3034 91.05501:9902 93.07066:21887 95.08625:70242 97.06525:2957 97.10257:26716 105.07143:3448 107.08662:19097 109.10249:39418 111.08195:4363 111.11749:3116 119.08633:4112 121.10213:32603 123.11776:19270 125.09645:2723 133.10236:14197 133.68539:2226 135.11755:341…	263155856	310510400	625816512	611481216	1205121	464799520	1640963712	1422307840	1419451520	1700253184	1279910528	1079997824	856185792	210779200	559560320	620936896	696792256	291002688	1384122752	1549566720	1346565760	1253344256	1300138368	841972288	1196677760	1059424000	958156864	960908224	7658306	1291330048	1237551616	1173426816	1334160512	1329184384	433952448	442292544	404131424	385555232	213527088
7.607	639.497	DG 36:4	TRUE	639.496	C39H68O5	DG	TRUE	TRUE	4749.3	56.4294:3638 81.07133:9088 87.04501:5978 95.08709:10133 188.81641:4171 191.60799:4647 212.68744:4533 301.21631:24662 311.25815:18923 312.26578:5544 331.57666:4605 335.26059:10511 339.29163:49994 357.23962:20349 361.27603:22176 460.28873:4916 639.49359:43987	66064672	102557488	193433328	200097136	1038777	77868296	339526592	336531328	450711456	446588864	295855392	248754304	176738784	159958288	83408728	203612128	206849232	173013488	397470496	150929088	318336576	286722048	177807712	278611200	335463872	346900384	341849024	341860672	9881910	381535936	366317664	366599424	371852640	386515232	142123056	154541472	58551788	127141448	105664928
7.761	639.498	DG 36:4	TRUE	639.496	C39H68O5	DG	TRUE	TRUE	6948.38	56.82624:5208 64.31124:5209 72.72789:4612 74.66095:4693 77.06971:5319 80.79918:5201 83.07529:4867 98.36984:4352 99.54812:5164 106.83291:4921 121.10217:5549 172.93205:5364 313.2728:59493 327.22906:37440 335.25449:11757 361.27573:9963 383.25391:32709 512.44452:5320 639.4986:45696	343652512	477278912	444612448	470060320	5570846	691125568	573678976	582013312	602787072	582059968	543844224	590174336	427553696	378683264	592665024	468572736	473064544	437085792	591645184	643529216	619492224	610048128	607599552	490769696	519125984	493872832	492449152	478792736	22120410	519256160	576616832	500973888	547055936	545036096	283087072	300888928	407236768	265416304	183564608
7.766	634.542	DG 36:4|DG 16:0_20:4	TRUE	634.541	C39H68O5	DG	TRUE	TRUE	14568.6	55.05545:10198 57.07104:66975 67.05512:65895 69.07112:34331 71.08683:61831 79.05551:40120 81.07074:129524 83.08678:54588 85.06591:15382 85.10238:34403 91.05511:83623 93.07056:56605 95.08618:154963 97.10246:19444 105.07056:77584 107.0868:44400 109.1025:85178 111.1175:9797 117.07117:53314 119.08641:103627 121.10223:66778 123.11775:18071 129.07027:15778 131.08664:58360 133.10229:77338 135.11737:1822…	627413312	772338368	1349125504	1275323904	4396786	1446359936	2560108544	2223536896	2247561216	2965352192	2172997632	1937548800	1592637824	959220544	1116733440	1276727936	1403140864	1127107200	2064432640	2518281728	2371086080	2131178240	2108917888	1455774208	1855553152	1707229824	1483712896	1491607040	20557814	1919639808	1958958720	1665143424	1931567104	2038382592	672057664	685026688	706661568	641634816	339871328
7.576	634.54	DG 36:4|DG 18:1_18:3	TRUE	634.541	C39H68O5	DG	TRUE	TRUE	7846.51	55.05549:64823 57.03487:34775 57.07084:82036 67.05576:372015 69.07135:246910 71.08678:29742 79.05568:214410 81.07145:517311 83.08698:198608 85.10244:74120 91.05518:140118 91.97256:35189 91.97842:35244 93.07085:354619 95.08717:545166 97.06624:27902 97.10258:164459 99.08164:32695 105.07049:97691 107.08709:277736 109.10249:265132 111.08092:31526 111.11758:22634 117.07005:19867 119.08643:100456 121.1…	279156640	302717472	636557888	588083264	597576	423895808	1094065920	1489921536	907458304	1096396160	827717888	699779648	743334400	457944352	489758688	633002560	689105536	513641472	961094272	1711965952	982727808	953464256	931778368	606618624	1641620224	1305603840	1208128512	1228564608	4397688	1519313536	1623653632	1399970176	1510614656	1567309824	507632320	526237216	511105216	538669184	289985024
7.169	637.481	DG 36:5	TRUE	637.48	C39H66O5	DG	TRUE	TRUE	1028.4	51.76794:1826 54.39924:1635 57.37461:1914 68.01997:1967 81.07059:2063 85.27316:2041 87.04494:4028 104.69248:1900 111.21534:2077 139.60419:1927 177.59698:1965 255.51071:2293 269.26736:2082 301.21609:2719 335.26035:2166 337.27219:9702 357.24582:4513 359.25879:4845 637.47144:9076	38198276	33883872	78745288	78011592	886294	40862296	87890472	84814288	132043552	121389248	84360200	86509272	65610324	56182848	58523148	65651008	64795028	62432924	97271456	85011248	76701232	72737536	78929112	75591552	73413752	79375608	87085328	84426048	6315134	84584632	78003248	87248368	81533256	82052536	33344364	35705964	26196828	28564022	24446568
7.164	632.526	DG 36:5|DG 18:2_18:3	TRUE	632.525	C39H66O5	DG	TRUE	TRUE	9644.64	55.05545:4908 57.07121:2971 61.95339:1922 67.05567:29729 69.07111:12304 69.47962:1844 72.16934:2075 79.05528:17547 79.39526:1804 81.07131:47739 83.08677:8761 85.06516:2077 91.05501:11300 93.07061:30032 95.0862:41851 97.10246:4944 99.08157:2271 105.07041:9208 107.08678:23236 109.10244:21437 111.08084:2278 111.32664:2106 117.07117:2685 119.08634:11194 121.10236:30346 123.11774:12239 131.08653:8992 …	188485792	203377472	468179520	442357248	861752	342470912	929571904	786972480	1096523648	1363852544	715941952	677721408	502381440	329398176	352653792	411994176	443382176	384041248	859016256	903022080	825893888	718040192	772748864	530197088	781660608	722099520	667108672	639038400	6697588	809583744	833464320	745216896	812987648	816509760	211442864	203231856	234826320	216093072	123593112
6.898	630.509	DG 36:6|DG 18:3_18:3	TRUE	630.509	C39H64O5	DG	TRUE	TRUE	1634.07	55.05545:3634 57.07121:5143 57.14734:1745 65.4688:1903 67.05572:39201 69.07115:15852 71.08672:3376 79.05557:38231 81.07134:66516 83.08677:3690 85.0659:3563 85.10237:4252 89.77567:2448 91.05512:20064 93.07072:59160 95.0862:49402 97.06616:3470 99.08157:8194 103.03997:2315 105.07071:18632 107.08677:43944 109.10215:20074 111.08195:3793 117.07117:8804 119.08633:14628 121.10223:52222 123.11774:9195 125…	36956644	35324480	128269976	120529288	236493	64400800	162991728	135208384	189377232	245380960	124907960	116264048	116449248	78395792	83689120	135278240	149169440	125993200	127536816	140153600	123016264	114159280	124389552	90185888	164294368	149926816	139390560	129542248	2235781	158920784	172045328	153593936	165779696	164683824	66399380	64673328	80123136	86319696	46997372
6.749	628.494	DG 36:7|DG 16:3_20:4	TRUE	628.494	C39H62O5	DG	TRUE	TRUE	127.4	55.68029:1609 56.0896:1668 57.42455:1556 67.05563:8360 76.93197:2085 79.05556:2409 81.07132:9197 91.05507:2961 93.07152:4170 95.08707:8318 105.0715:3551 107.08687:3187 109.10239:8532 112.75065:1823 119.08642:3139 121.10223:4840 123.11783:2623 129.34337:2011 131.85008:1956 133.10245:3750 135.11746:4857 145.10262:3212 147.11768:3731 149.13362:2432 159.11755:2367 160.97838:2122 175.8546:2187 188.907…	0	5166	3531317	1344200	266437	925596	18870558	14935461	20674524	31536154	12576626	13163449	4316985	1885573	2165485	2020354	935591	2114668	10391313	10964240	14355640	14438566	13514087	10131161	4500404	3574848	3538132	3358245	30794	5735924	5498764	4581882	4042914	4841160	115662	114756	240555	131754	351273
1.596	629.412	DG 36:9	TRUE	629.418	C39H58O5	DG	TRUE	TRUE	2042.3	53.43909:10482 53.48321:10178 70.0661:110281 80.79643:11726 86.09764:60385 91.97335:17965 95.24816:11807 98.63969:12568 112.08811:55401 115.088:17104 120.08231:72027 157.10742:14372 158.31339:11995 171.76244:12283 185.16658:29519 199.18076:54733 211.157:19468 213.16173:74546 227.17665:22379 233.16757:24064 233.79016:13868 253.22899:18623 261.16165:19888 262.1572:23221 287.15094:116281 313.37805:1…	681537984	768623872	1030547968	941280960	2695849	996397376	508405984	418402816	318085856	770799232	492542048	768525312	1218775424	845207040	773358528	1159610368	1145441408	995686464	361058496	476287168	470773536	531032288	477715968	610048192	644175808	633277184	546467904	583112000	5540923	743478912	707487104	738906176	741792512	806735040	5902000	3318094	9023004	23683954	10276234
5.409	629.413	DG 36:9	TRUE	629.418	C39H58O5	DG	TRUE	TRUE	83.41	61.05858:1728 64.16575:1806 64.43373:2091 67.42796:1770 70.06613:4460 86.09766:3678 89.06116:10327 93.07065:2565 120.08234:2440 133.0864:3489 185.16663:2865 199.18347:3517 233.16425:3494 262.15726:2079 287.15125:8774 307.51099:2228 386.22437:4331 400.23679:2773 629.42743:2593	31077486	24945840	38356268	40218128	541629	52179784	11137925	10404203	25871060	34653400	14404578	19925264	56376820	41915232	44848496	54201436	83561576	52408392	69398784	67830000	63169888	68938408	69290248	30563344	31026630	28091924	23907828	27648108	308054	36694364	40803940	27527394	58598768	45215060	606111	262602	356307	456572	822058
5.714	629.413	DG 36:9	TRUE	629.418	C39H58O5	DG	TRUE	TRUE	73.99	70.06671:2803 86.09844:1942 109.10239:2356 120.08237:2727 149.55252:1961 185.16667:2587 196.88141:1979 199.18086:2702 233.16769:2008 253.53899:2259 287.15134:4354 447.30746:2311 629.4126:2859	47735292	34688448	48171236	45743112	285313	53049300	32875656	24083374	24276714	42591068	47323160	60353268	54156224	35636280	33946672	47489852	69877656	58267776	55386924	69506264	56441972	60582044	64112424	23728642	23165122	24549070	23108228	20924438	220469	34135832	52128176	27988808	65967320	38939908	1771497	214710	674685	882993	667365
1.792	629.413	DG 36:9	TRUE	629.418	C39H58O5	DG	TRUE	TRUE	982.22	52.86209:5081 70.06608:61064 85.72831:5814 86.0978:44873 109.25706:5764 112.0881:13815 120.0823:30366 122.6037:5938 136.43182:6153 157.10927:22718 165.10068:6575 182.32013:5921 185.16656:35722 196.66139:5667 199.18074:30938 199.22874:6561 211.15698:10174 213.16222:40845 227.17664:33602 233.16754:21874 261.16162:22413 262.15717:13517 287.15039:63656 304.17798:9023 324.1835:6098 326.24716:23646 352…	505054240	564955520	607418496	535817536	340650	480421248	638150464	651127296	569817856	497354112	520978656	846336256	723364224	517905248	594134144	833303040	688277248	647488576	595113856	658696576	960823744	858743936	562106560	406416384	304469760	361950592	345397024	285349152	505651	463501024	376091968	483441056	496466592	430279392	1755369	854473	2933084	9071695	3042846
5.203	629.413	DG 36:9	TRUE	629.418	C39H58O5	DG	TRUE	TRUE	52.13	70.06618:3958 76.31621:1735 86.09771:2941 89.06042:8016 101.06119:3058 133.08794:2887 233.16777:2735 236.99638:2184 287.15143:4465 386.22461:2487 446.88617:2109 629.41278:2913	49828168	36225400	26349062	49782036	460516	52882504	53758032	64397568	27750796	47380324	48823828	75608008	44302308	40453976	38331848	49565940	52648512	49489252	58347572	86844040	69579000	70979256	74420000	10451319	30798928	26686956	26679548	25439480	934077	37600460	43775792	29164168	57450328	39346020	373407	119884	549874	790372	314427
4.717	629.414	DG 36:9	TRUE	629.418	C39H58O5	DG	TRUE	TRUE	81.26	51.2689:1588 51.90247:1598 70.06615:10360 86.09768:7430 110.0379:1858 110.19023:1950 112.08704:2869 120.08237:4749 120.29482:2045 133.96741:2057 183.44853:2032 185.16667:4690 199.18086:3971 211.1571:2436 213.16183:8809 227.17677:4077 233.16768:3748 239.15289:1971 240.73921:1984 260.11218:1912 262.15732:2486 276.72775:2027 287.15112:16521 400.23688:4364 497.04529:2158 504.20554:2316 573.578:2270 6…	35313900	93260976	106475960	116361272	494374	56951712	51289080	159273472	16850710	42665784	52656156	41213680	12162719	76478520	46194524	162136832	195045712	152136912	82407000	127285216	127167736	234487664	53809452	37524732	25930406	58351712	73151136	14972204	193269	104841536	17695432	140548096	28360866	96686352	447515	202472	200400	1122980	670477
4.617	629.414	DG 36:9	TRUE	629.418	C39H58O5	DG	TRUE	TRUE	114.84	50.69236:2002 56.2129:1905 63.18081:1790 70.06614:3346 91.97171:2219 120.08235:3516 151.05902:2186 206.43874:2581 213.1618:4084 262.15729:2547 287.15128:4956 419.21906:2056 440.76715:2145 629.41254:4100	107282192	49819636	58119560	133696976	330677	56951712	142569920	155942672	125219352	149638784	25818516	103936160	191993088	76478520	31220932	162535120	243637424	175552128	19046430	127285216	201038096	26081920	62336132	49907988	77783184	58351712	73151136	37532044	302245	14617822	59313636	140413104	144533632	122173376	368879	328553	632097	2070375	437169
4.844	629.414	DG 36:9	TRUE	629.418	C39H58O5	DG	TRUE	TRUE	76.17	59.67131:2127 60.29077:1715 64.95889:2075 64.98671:1750 70.06617:2355 86.0977:3791 89.06121:2480 108.0956:2253 111.36575:1917 120.0824:3624 187.60176:2042 213.15894:3208 287.1514:5009 365.93848:2322 386.21738:2849 629.41272:3359	80690504	90904072	106470232	116361272	1190266	57143228	84219936	19319734	15026022	33583908	45752600	145892000	161862320	87257776	88492888	29739230	206200624	143713072	84884008	29425302	108401112	136365456	36624776	64657132	61293208	55911852	62096792	58936520	316292	77789160	64424264	17211304	83496632	100432088	419691	202472	389676	1108362	454377
4.44	629.414	DG 36:9	TRUE	629.418	C39H58O5	DG	TRUE	TRUE	125.82	53.53226:1751 54.36239:2179 59.87513:2071 61.06722:1887 70.06618:3576 86.09772:4236 104.95723:1972 113.80037:1768 153.90921:2197 166.38594:1914 177.74088:2419 185.16437:2655 213.16193:3377 287.15143:4217 597.61676:2252 629.41284:4403	10589133	12312497	101243456	14427098	187521	74369856	18653002	97232792	86595416	14302874	116097944	86257424	18751372	98198408	15352088	15485133	21309588	16020071	65334396	96763168	29205552	22666514	92749872	54935268	10557045	39889368	55901600	55734240	98975	10023573	12389001	78654440	14060840	12644344	250828	113562	309987	1204266	1080424
1.369	629.414	DG 36:9	TRUE	629.418	C39H58O5	DG	TRUE	TRUE	28720.1	53.40654:384080 64.87556:343841 70.06626:3812088 86.09793:3126012 112.0882:2066166 115.08809:544228 120.08252:3510355 157.10941:1005995 160.76747:412774 185.16673:2691998 193.23335:450335 199.18091:2542026 211.15717:621574 213.16159:3013172 217.13664:576206 227.17683:854610 233.16437:2174082 261.16183:694974 287.15228:3891856 326.24185:545503 352.23373:494969 358.22794:450157 386.21738:2390633 39…	8449721344	9118262272	9956643840	8683137024	169411968	10123456512	10055848960	9742248960	8281767936	9182617600	10312037376	8502536192	10222467072	8684641280	8802102272	10651115520	11430630400	9888512000	8963799040	10489036800	10872549376	11051160576	10659917824	7755819008	8033171968	6782023680	6397645312	6713205248	321872320	7965386240	7851982848	7065683456	7815190528	8084894208	141303904	91305296	184166848	488992544	195127488
2.958	629.415	DG 36:9	TRUE	629.418	C39H58O5	DG	TRUE	TRUE	26.17	53.45131:1603 70.0661:4070 86.09763:2088 91.97334:3359 106.06831:1950 108.43955:2218 112.0881:2082 113.54736:1896 119.88534:1968 120.08229:2380 132.02391:1862 142.51826:2100 213.16168:3161 240.09558:2222 242.97232:1953 281.22635:2936 287.15112:3131 376.49881:2468 400.2366:2309 456.58313:2330 458.96121:2451 629.41217:2603	6688564	5298740	17183828	6047826	82334	35141252	23770764	16425287	10732522	29135352	15555962	28733898	17107830	19122118	20830422	6882874	54140420	22979228	16161347	23470656	46811448	28941670	16073584	9945659	13116451	10582359	14742487	11439978	140456	16420847	11274019	11526310	24989400	9610594	159685	39587	342556	246291	207979
8.83	661.583	DG 37:0	TRUE	661.574	C40H78O5	DG	TRUE	TRUE	129.49	55.05545:2294 57.07121:2828 67.05506:11754 69.07111:11720 71.33351:1964 72.58105:2311 77.01006:2022 79.05484:3141 81.07125:25186 83.08677:11097 93.07146:4738 95.0862:26879 97.10246:11246 105.07143:3886 107.0868:12408 109.10229:18236 111.11861:2962 119.08634:4543 119.62184:1994 121.10249:20259 123.11775:4833 131.08511:2629 133.10237:2812 135.11763:17806 137.13429:2499 139.36198:2129 147.11758:2788…	0	137920	14485500	4237796	0	112179	16512898	11403653	9086119	35376856	26745952	141287	11179300	2469558	1707860	2542522	2143516	1962788	139591	1632088	373466	317868	575570	1418861	1289199	1689956	1350482	855823	0	1528094	1694756	1398282	1219377	1392975	2400945	3062078	5954150	11835604	5344279
8.76	654.601	DG 37:1|DG 19:0_18:1	TRUE	654.603	C40H76O5	DG	TRUE	TRUE	595.86	50.31481:1915 52.81436:1927 57.07079:8577 63.42534:1746 67.05557:8547 69.07111:8242 71.08672:2887 81.07068:18043 83.08675:11309 85.10236:1973 95.08641:20018 97.10244:7495 109.1023:11471 111.11747:3700 123.11773:3293 135.11734:5093 149.1335:3984 156.24432:2354 184.65378:2117 185.52551:2439 224.82108:2146 265.2547:16122 337.27258:16132 339.29037:8482 340.29434:5050 353.30792:2910 354.30521:6917 355…	920793	1255034	1776039	1532033	0	979516	3581980	3310294	2594150	3271098	2772406	2624202	4044000	2826837	2963894	3963021	4025547	3261594	3893736	4613792	3205616	2990953	3506662	2576642	23975144	21463664	19153058	19075458	111266	23924344	23564966	22764284	24036994	22936682	20556540	20164640	24249720	21639506	16379944
9.433	654.601	DG 37:1|DG 19:0_18:1	TRUE	654.603	C40H76O5	DG	TRUE	TRUE	1137.24	55.0555:3974 57.07132:14418 60.0457:16487 67.05529:19171 69.07118:13602 71.08679:10325 71.4417:1993 73.32813:1900 79.05558:2216 81.07073:32235 83.08688:20602 85.10246:4416 93.07069:2432 95.08717:32528 97.06535:2656 97.10265:20507 100.84568:2042 107.0869:3535 107.63977:2131 109.1026:19877 111.08095:2804 111.1176:4848 116.38947:2007 121.10227:8789 121.85913:2107 123.11786:7685 130.87198:1943 135.11…	383124	525523	665710	678329	0	551148	2159777	1743103	963703	1686204	1261506	1230034	1951662	1273445	1393099	1302049	1207572	901052	1875051	2511350	1521742	1667691	2221806	1052025	12388107	10395443	9585610	9395068	19338	12170465	13527584	11406527	13238456	12932603	7225915	7571839	9613769	10154417	7297875
8.726	657.54	DG 37:2	TRUE	657.543	C40H74O5	DG	TRUE	TRUE	328.03	56.43056:1842 60.0455:3604 60.05697:7423 96.12793:2355 149.45015:1956 191.13831:1963 264.27139:2670 282.28052:8535 381.26212:2049 540.35919:2272 657.53345:2764	1012115	1201317	2307001	2065059	7540	927145	3518487	3209415	3114592	3493518	1835510	2490472	5542023	3368017	3694510	3773884	4248568	3136901	4073169	4522215	3355607	3503828	3684222	2483950	18917472	16392193	16189578	15555473	311138	19397604	19326730	17702132	19087234	19835430	17816756	18976868	14027298	12734874	12146150
8.733	652.585	DG 37:2|DG 18:1_19:1	TRUE	652.587	C40H74O5	DG	TRUE	TRUE	819.23	55.05545:19362 57.07089:20220 67.05573:38473 69.07138:44762 71.08674:5501 79.05551:16124 81.07137:73664 83.08694:49463 85.06591:3470 86.54795:3357 91.9725:3545 93.07062:19746 95.08626:83627 97.06618:3861 97.10249:40937 107.08697:22529 109.10239:53784 111.08085:5547 111.1175:17595 114.03782:3949 121.10253:43205 123.11776:16130 124.34873:3257 135.11775:50282 137.13431:10347 139.11267:5521 149.13332…	2948828	3715847	6445440	5989402	6534	3427446	12534709	10461065	9649717	12323774	8874312	8655507	12892373	7771256	8814495	9069963	9835755	7293364	12440940	15120277	12009948	10791584	12217698	7072940	50919412	42255228	37476328	36478680	181131	51846280	52945312	42928052	51484812	51876884	33736540	35219004	32821916	33715412	22934680
8.332	650.571	DG 37:3|DG 17:0_20:3	TRUE	650.572	C40H72O5	DG	TRUE	TRUE	783.04	51.74887:1806 57.07121:2142 59.85311:1793 61.16142:1755 61.66856:1698 67.05559:2100 69.07113:2650 78.79483:1908 79.05552:2345 80.095:1953 81.07128:8523 91.97167:2083 93.07147:2891 95.08614:9796 97.10247:2409 107.08576:2045 109.10233:2639 121.10217:2928 135.23216:2111 264.82642:2001 289.25327:8439 310.06348:1850 327.28961:39295 340.91449:2116 363.2908:27424	3023202	3900983	6714602	5961708	0	5282544	11934750	10282978	8029402	9760163	9456135	8147914	14692623	8726724	10065795	9740816	10429990	8460057	9930573	12290251	11512689	10387355	11509000	7905476	35523620	31434836	28654292	29371892	272082	36612240	37243976	31574218	37247996	36876768	28475002	30877966	32990640	30046364	20753898
8.011	653.512	DG 37:4	TRUE	653.512	C40H70O5	DG	TRUE	TRUE	613.48	59.26591:1841 63.93094:1902 66.86645:1824 69.91619:1829 75.36839:1822 92.41417:2135 214.66924:1779 274.03174:2041 327.23322:2570 327.28937:3347 383.2612:3388 492.24564:2388 653.50647:3606	3379120	3922122	3605164	4740037	27965	5865706	7967270	8201823	7464076	9644218	8023824	8802084	6658084	5840468	5892292	6374996	5782833	4367910	10406530	10251612	11981616	10571964	11144564	8547821	15114014	15752840	17255548	15467643	935226	22160386	15553157	21520424	22905612	21053934	17969158	20161364	18123806	17364284	14848342
8.038	648.557	DG 37:4|DG 17:0_20:4	TRUE	648.556	C40H70O5	DG	TRUE	TRUE	786.11	51.33334:1819 56.01036:1802 57.07121:10260 67.05506:11919 69.07112:2754 71.08673:2755 79.05485:3622 79.06551:1840 81.07127:11308 83.08678:3491 85.10239:2504 89.03882:2073 91.05502:4073 95.08669:15123 97.10155:2483 105.07144:4464 107.08681:4297 109.10233:11318 110.3648:2114 117.07117:2993 119.08635:10320 121.10217:4346 123.11776:3187 123.4176:2250 131.08655:4167 133.10237:9020 135.11737:2531 143.0…	9249903	11324410	16577553	16429880	32742	19782442	47355384	39372068	38436796	51871908	37299156	33003154	31004182	20072850	22673396	21597230	24185138	17483108	43272688	48390388	47323648	42906244	45812344	30997066	73636912	65356940	58203332	57207156	835187	78094504	76816832	79373688	86930200	84098672	62144200	66458680	63833472	61439796	44028848
7.835	648.555	DG 37:4|DG 19:1_18:3	TRUE	648.556	C40H70O5	DG	TRUE	TRUE	360.11	52.85918:1691 53.82801:1653 57.07122:2050 67.05507:11267 69.07113:7552 79.05552:3687 81.0714:15463 83.08678:2638 91.05502:2163 91.97837:4479 93.07147:8407 95.08701:16860 97.10247:2400 97.97868:1922 107.08681:4900 109.10233:4465 121.10217:12022 131.08656:3745 135.11739:8544 149.13354:2088 159.11748:2692 163.14828:8429 173.13499:3680 177.16452:3386 182.20113:1985 243.21271:16181 261.22168:7667 293.…	5550189	6680707	10073860	9485386	0	9548061	25700428	21680518	29191204	36611528	21029086	19594392	19005560	11530999	12691805	12924422	13110479	10895188	28012134	32217216	31908294	26930982	28394382	18191516	45713564	39325928	36845616	33870476	340788	43852708	47723948	38946136	47273596	46529240	29325376	30097298	36357676	32551568	20089086
7.507	646.541	DG 37:5|DG 17:1_20:4	TRUE	646.541	C40H68O5	DG	TRUE	TRUE	2000.76	55.05545:1873 57.07121:2656 59.63368:1761 63.19411:1926 67.05559:7817 69.07112:4840 79.05551:2475 81.07074:16308 83.08678:8358 91.05585:5437 91.97334:3579 93.07062:8803 95.08626:15118 97.10246:8628 105.07042:4362 107.08575:4809 109.10233:9870 117.07118:3398 119.08635:9843 121.10217:10946 129.05637:2642 131.08655:2906 133.10237:9400 135.11739:10898 145.10254:3135 147.11758:3144 149.13353:7749 157.…	11099457	11488851	21719366	19599420	11516	21794570	57154156	44778748	50636572	66138952	42348996	38810992	40201184	25622938	27828862	26316372	29914588	22997160	56203536	67876232	60254652	52229968	49795028	33599796	79250184	71464208	67617544	63469124	538870	82483488	84401408	72968264	78190768	79333656	60247996	62850232	61256716	53366084	40324588
6.407	649.49	DG 37:6	TRUE	649.48	C40H66O5	DG	TRUE	TRUE	19407.8	55.05543:9507 57.07118:13712 67.05503:17456 69.07131:31320 70.02994:14835 79.05547:14888 80.0501:4949 81.07054:19607 83.08674:22423 91.05498:6117 93.07065:30394 94.06634:24406 95.08609:24425 96.04568:4611 97.10242:24971 101.24921:4444 107.08675:15308 109.10228:18061 111.11745:4574 116.26794:4218 121.10201:31879 135.11731:26102 142.02731:23404 149.13347:8050 154.02676:17173 238.21533:14275 244.227…	538475968	625233728	658704832	694008384	6135540	901091072	406194848	399599808	297075808	369976224	325931840	309088992	772058944	678524480	701257024	770047168	810405760	756638016	414431840	457725024	412187520	378970336	435993472	330690176	926969472	844155072	783709056	791627776	16585875	918822016	918408512	834580416	904341824	922714112	1299252608	1296905088	1552594048	1352240896	1103085440
7.126	644.522	DG 37:6|DG 17:2_20:4	TRUE	644.525	C40H66O5	DG	TRUE	TRUE	376.06	50.90421:1760 67.05559:3029 79.05552:2232 81.07128:9755 87.46469:1847 91.05585:2549 95.08702:8998 99.08252:1931 105.07145:2791 109.10233:3263 112.62012:1961 121.10217:3385 131.08656:2264 133.10239:4072 142.69597:1968 147.9248:1880 161.13338:2752 189.49728:2151 203.18068:4296 230.21745:2401 269.22543:3676 323.26135:15606 337.27805:3930 361.27576:2915 381.81345:2320	6178566	5416268	12419432	12860384	0	12689898	30477740	26738260	38540996	47195352	25484950	23753742	23840744	15836693	15658688	15745824	16253775	14464887	36125316	41780304	33333818	31451886	28891870	24200814	44441416	40162624	37867252	35015264	278263	46001524	46790612	41717940	44155692	44866420	27958790	29010308	28506934	26982396	17043088
9.105	647.461	DG 37:7	TRUE	647.465	C40H64O5	DG	TRUE	TRUE	3698.5	55.41132:4722 57.07126:45363 60.2171:5261 68.86526:4254 91.05505:9936 91.97253:11561 94.06987:4940 133.10242:5921 147.11763:107719 161.13341:7363 189.1638:39468 191.52238:5834 224.38701:5582 227.00467:5587 235.05315:29135 272.79251:4759 291.11514:86563 329.16739:11639 347.17841:218217 385.23282:58877 403.2381:15861 423.21191:10326 441.29462:317458 479.27002:6806 647.46509:107471	301680320	579891008	506204800	418275904	8571674	541691008	577663360	439997184	339869728	420678464	528256320	543851712	542892800	588898752	552341184	570186944	672192896	617462912	848475648	1006526464	913232256	829110656	899788992	623644800	1074846080	1155722880	1101601280	1329531776	25274214	1257951744	1351206528	1389654016	1292653568	1328166400	557788800	481717600	501342432	661341248	615126592
6.205	647.474	DG 37:7	TRUE	647.465	C40H64O5	DG	TRUE	TRUE	1342.91	51.0475:1435 51.97847:1623 61.16646:2290 67.05565:2270 67.15993:1717 69.4451:1627 77.22274:1724 79.05559:3432 81.07066:3512 93.0707:3459 95.0871:4259 105.07052:3099 119.27033:1916 121.10228:2243 131.08667:2167 141.36356:2327 157.10196:2447 166.92668:2216 172.37698:2056 184.07469:3931 236.668:2359 262.25409:8206 268.22711:2765 300.14328:2328 313.27313:7931 334.20349:2382 335.22147:33897 391.24747:…	151784384	178508768	269323136	251315792	1678725	327884608	69791680	70704360	42854828	56558788	51774280	46715416	165190192	138350432	147042704	429611328	418870880	379954720	78948760	90183624	68045952	67443504	62243804	44704836	223363680	194188528	174867856	178427472	3528505	217532864	223629936	185577152	224791744	221249056	201611024	202553456	523607968	487475040	314267200
10.579	670.633	DG 38:0|DG 16:0_22:0	TRUE	670.634	C41H80O5	DG	TRUE	TRUE	67.75	57.07122:2801 66.8317:1827 67.05507:2988 71.08674:2613 81.07128:4042 83.08678:2181 91.97251:3190 93.66875:1907 95.08702:8269 275.53085:2121 313.2738:19696 349.14407:2189 397.36646:30880 496.01663:2113	1066540	1796293	2654494	2299381	22305	1866895	8039530	7329402	4067737	5071190	9004488	7838182	5504777	4073600	4619896	4011555	3432938	3007685	6958940	9583232	5636235	4932495	8330122	6980542	7359682	6816366	5700135	5467538	119476	8137322	8321664	7654313	7734360	7943974	4663912	5044978	9785581	13380254	6889154
9.089	668.619	DG 38:1|DG 20:0_18:1	TRUE	668.619	C41H78O5	DG	TRUE	TRUE	1422.49	54.00524:1680 58.83508:1657 60.04549:2299 91.97919:4601 96.57193:2158 109.10233:2701 152.90707:2158 212.07668:2076 220.1041:1823 225.13478:2932 283.28174:2830 311.2579:2919 339.29047:3508 340.29443:2840 364.64032:2036 369.3277:3091 450.96338:2207 514.76282:2330 639.89014:2507	13280904	15410616	35737824	34865680	75974	22677996	55678912	51115864	35390604	46229880	44720532	45697652	45785056	33467162	35418224	43171408	43473348	34803788	51230788	55782352	45588052	42751288	46071540	33222834	75824976	70041648	60294004	61879244	701765	73533856	75168776	73797888	78178072	76410560	34014596	33399760	30426924	31317372	19117672
9.063	671.558	DG 38:2	TRUE	671.558	C41H76O5	DG	TRUE	TRUE	339.15	55.05545:3767 57.0712:4066 60.04567:36882 67.05557:12963 69.07111:14116 71.08672:2722 74.09756:9226 77.68945:2283 79.0555:3504 81.07139:24736 83.08676:11707 87.04496:25734 93.0706:8737 95.08714:26014 97.10245:14989 105.07143:7754 107.08679:4847 109.10207:17149 111.11749:3444 119.08633:2967 121.10215:14867 123.11644:3463 133.10236:3846 135.11736:10184 149.13177:2853 163.15024:2897 165.16505:2681 1…	5893052	6888600	14887647	15023093	11035	7959978	4318431	4331994	3891445	4160866	3165852	3913585	15470777	11962970	12397665	13651475	14475123	12012997	4341562	4824454	3897010	4076178	3922421	2772623	21183162	30808740	17335350	28999804	451530	20034842	36821016	20537556	21266174	20270132	13544639	13416613	12002929	10918361	8598632
9.074	666.603	DG 38:2|DG 18:1_20:1	TRUE	666.603	C41H76O5	DG	TRUE	TRUE	1942.91	55.05558:19199 57.03486:4751 57.07138:17896 60.04558:19510 67.05575:39954 69.07121:42194 71.08676:11796 79.05554:9342 81.07142:69041 83.08688:43004 85.10242:2997 88.22216:3110 91.97254:3879 93.07133:14732 95.08712:73810 97.06622:3963 97.10255:46570 107.08727:16853 109.10246:54950 111.08201:3792 111.1176:17769 121.10239:39195 123.11775:17133 135.11761:44083 137.13284:5238 139.11272:3028 149.13371:…	10690074	12537004	35963740	33172530	0	17399928	17944580	17442500	14128656	15988402	12676603	11887374	40333780	25980096	28296900	26694674	28581940	23768618	15223921	107123608	15209498	14118952	15211549	9269442	98342336	88125168	73141280	74835984	440433	104314312	110044296	92789784	106040192	107175048	29469754	29560192	26610598	27394108	16309780
8.475	666.604	DG 38:2|DG 18:1_20:1	TRUE	666.603	C41H76O5	DG	TRUE	TRUE	2409.75	59.05786:1939 63.9314:1792 69.04608:11497 69.07058:3487 81.07127:4255 95.08701:4857 97.10247:2355 105.77881:2076 109.10233:2756 117.82932:2453 141.63321:1854 152.15311:1910 161.09651:5042 337.27805:4678 338.27899:2862 339.29047:8945 341.30289:2181 366.31027:3890 367.32309:7632 395.16678:2156 432.56305:2585	23268440	22185916	48319076	42530268	184437	24451176	128464208	120195152	114255600	120606352	102077328	104680344	53937192	39632232	39767044	42149940	42269496	37257572	109118448	120675768	102323224	91149808	97902816	74823144	110940368	106363856	97206800	99146104	2088794	102019192	98437600	107194384	106627792	104367128	57226736	57758392	37439268	35308156	25072208
9.185	666.603	DG 38:2|DG 20:0_18:2	TRUE	666.603	C41H76O5	DG	TRUE	TRUE	2068.87	53.03642:1868 55.05548:2958 57.03485:3010 57.07123:9859 60.04551:5361 67.05582:17518 69.07114:13017 71.08676:5401 71.91304:1818 79.05554:4416 81.07145:36320 83.08681:14021 85.10242:2372 93.07065:8465 95.08706:29461 97.1025:10982 99.734:1945 105.07148:2340 105.27915:2462 107.08685:4329 109.1025:19839 111.11755:2477 121.10221:10687 123.11781:13412 133.10243:2864 135.11743:4230 137.13284:3798 147.11…	1345352	2183384	5322144	4841794	0	17262662	116176144	101630680	71545384	104893336	93432048	82222480	6096148	4374314	4391922	4535062	4112835	23522556	88400928	107889384	86426824	79797088	95697920	57310420	14572691	17148174	15944914	74715568	231756	104903608	109392112	94430752	22882560	105647992	2732664	3510026	3640192	4170160	2094012
8.656	669.541	DG 38:3	TRUE	669.543	C41H74O5	DG	TRUE	TRUE	1833.71	51.80899:1562 55.20459:1612 57.70709:2093 59.65427:1835 62.51502:1744 62.95757:1893 68.44984:1884 90.70998:2192 91.97929:3080 161.09666:10862 162.10007:4245 181.08206:2287 204.11249:2105 341.30319:2871 380.57144:2198 385.26892:2813 602.17365:2385 669.54584:3429	22167518	24593822	48015320	50333468	185052	42975004	70427880	73282648	66908012	70051728	63664576	65144876	50160200	39556752	41828556	52610292	55923224	45600912	58444764	76323256	64173612	60007804	65936936	48487992	74738360	64662452	63650044	61135920	1249582	75972688	77188240	69243360	76590776	76777232	27783730	28817624	28219130	24888834	15908108
8.652	664.586	DG 38:3|DG 18:0_20:3	TRUE	664.587	C41H74O5	DG	TRUE	TRUE	1461.4	55.0555:9332 57.07141:22866 67.05573:38836 69.07143:24553 71.08698:23051 79.05573:15905 81.07139:70003 83.08705:21022 85.10245:13668 91.05508:12279 93.07079:28042 95.08631:82853 97.1027:21366 105.0705:11652 107.08704:23970 109.10247:48339 111.11758:8604 119.08644:13116 121.10237:36233 123.11819:16361 131.08658:16449 133.10248:13602 135.11766:23719 137.13289:11623 145.10265:11791 147.11769:8134 14…	39575592	44696212	113479016	109890624	121166	89266408	187565024	167821856	138424912	200605424	161320672	152587136	114458472	75042456	90217784	104286144	113339688	87117440	144201200	173569200	164575680	148864688	172907552	106629296	237366384	132642800	117229616	115581280	1194960	162218848	208378352	137589824	164947072	164903184	51775340	54217596	60003608	65272132	30988106
7.944	664.588	DG 38:3|DG 18:0_20:3	TRUE	664.587	C41H74O5	DG	TRUE	TRUE	3199.57	56.08797:1742 61.61211:2061 67.0556:2654 70.97488:1796 81.07128:4609 83.42253:1997 93.60345:1834 95.08614:7680 102.77662:2327 104.38531:2374 109.10234:2175 128.12148:2026 128.35287:2063 311.25793:2943 325.27689:4488 339.2905:4871 340.29446:4487 341.29691:2676 363.29013:2673 364.29044:3566	35359964	43067916	64620892	76348088	68014	63121348	150322448	144427600	135132896	151112096	113448936	141330384	85240552	72634952	68494888	83828256	80012088	64243388	179920848	179860464	176724656	144362912	148135968	116388256	146197920	147351568	142823792	142987152	1072019	165831184	147838288	170072160	175206432	161342192	68733792	69619064	57018500	50635960	34275600
8.487	664.587	DG 38:3|DG 20:1_18:2	TRUE	664.587	C41H74O5	DG	TRUE	TRUE	1768.73	54.1739:2988 55.05547:21044 57.03444:4484 57.07142:24307 59.56343:2973 61.75594:3151 63.49681:2944 67.05569:66507 69.07133:49378 71.08675:8131 71.97727:2875 75.13681:2898 79.05553:14626 81.07143:106846 83.08681:45048 85.1024:4537 90.24465:3361 91.05504:19237 93.07079:35209 95.08627:119153 96.89771:3753 97.06619:7567 97.1025:37863 105.07044:6223 107.08723:27775 109.10242:66886 111.08199:7554 111.1…	4361234	2636749	6730549	8139188	60947	2862041	60382204	41769656	40657668	68561208	41997028	35056644	16541550	10118920	9432022	4310110	4826000	3867987	48968360	51787164	44746820	41198056	42191304	24668366	76261720	35471404	30723314	27182838	484627	45002840	38584352	40685364	41070188	42485532	6176046	5947932	5864372	6129931	3143717
8.006	667.527	DG 38:4	TRUE	667.527	C41H72O5	DG	TRUE	TRUE	1282.15	57.4241:1732 60.04549:3399 64.75869:1888 67.18179:1865 74.09756:2626 83.70435:2030 85.94629:1987 85.95158:1747 87.0457:3030 95.08701:3208 97.10246:2124 98.20349:1948 99.99899:1992 109.10233:2385 186.9623:2114 273.86819:2332 282.28497:2178 300.29099:2567 311.2579:9011 329.24661:4409 339.0061:2472 339.29047:11544 361.27573:3126 363.29007:3138 385.2757:8312 539.39539:2840 667.52863:9587	19807876	25855920	31933698	39465764	342874	38775800	51327464	47544832	45406968	52897832	47303508	51202332	36524856	34362000	30946264	46765056	46234940	35567012	54841188	50563472	60987976	55783112	56221760	44798904	57494148	52923440	61221628	59275112	2703190	75100464	58977848	76159296	83375496	75950616	40582628	44591860	33860468	33824720	22113112
8.362	667.527	DG 38:4	TRUE	667.527	C41H72O5	DG	TRUE	TRUE	2621.43	57.26678:2197 66.45811:2387 69.04556:10343 92.13001:2456 95.08617:4412 123.34356:2859 251.09094:2851 327.23315:12699 341.30435:17607 383.25299:17378 526.49084:2970 667.52887:12631	62956000	64055748	117938288	115846920	1642765	111211280	233411104	216504576	257935648	250558624	220670944	221899280	109494568	91673584	95855488	99227616	100559472	88519400	204527888	213954576	209058528	196384448	214525312	177055856	146748864	142951056	141703888	141586512	8034254	160538752	155059168	150637200	157554688	156263024	55029844	58439348	44323360	44705276	31101788
8.362	662.574	DG 38:4|DG 18:0_20:4	TRUE	662.572	C41H72O5	DG	TRUE	TRUE	9961.22	55.0555:14062 57.03488:17853 57.071:116219 67.05575:130135 69.07117:48353 71.08701:93403 79.05557:50905 81.0707:234605 83.08685:69460 85.06598:23432 85.10246:26840 89.06121:16435 91.05515:143202 93.07076:85667 95.08629:256056 96.08957:13804 97.10271:110780 105.07051:153650 107.08689:51777 109.10237:168103 111.11759:19959 117.07007:68307 119.0864:143023 121.10237:96469 123.11786:53389 129.05507:16…	192969056	219840656	487348384	460310304	1334454	443608576	1104985344	979483136	908582400	1208831616	977159936	875475072	466432864	324670368	354952896	382902016	408916448	327966976	825790720	980339584	972688896	887715840	978273792	645359936	702127488	589675648	529831008	535098464	7270320	709375296	750455680	622800832	700999872	716852608	179877232	185993568	175321984	192014704	95859928
8.027	662.574	DG 38:4|DG 18:1_20:3	TRUE	662.572	C41H72O5	DG	TRUE	TRUE	4256.45	55.0555:64829 57.03488:32346 57.07125:51392 67.05575:287290 69.07123:189728 71.08678:26612 79.05567:123043 81.0715:420170 83.08699:153364 85.10245:22957 91.05509:56170 93.07088:185920 95.08627:399851 97.06534:27082 97.10264:126678 99.08166:14637 105.0705:86601 107.08709:194623 109.10246:253541 111.08205:20763 111.11758:26808 113.09779:23904 117.07007:18814 119.08644:62167 121.10224:288876 123.118…	75220216	86849912	158864336	156989872	481406	140484752	311468000	265433184	251427120	344698048	248946512	229808832	197229600	130922432	141316208	189213040	196701200	154910192	252633888	279009792	273203040	249497200	261524192	179832032	299184384	258883552	234172480	234471568	3861388	312390944	309122432	278191328	334483424	334738912	151151072	158453824	138928928	140933680	73753432
7.762	665.513	DG 38:5	TRUE	665.512	C41H70O5	DG	TRUE	TRUE	12612	63.43883:7286 67.05565:7666 87.04501:19416 91.97929:19370 93.0707:8482 95.0871:20141 102.52419:8980 121.10228:9730 216.52495:9100 311.25821:19230 327.23343:102837 339.29099:136120 358.6463:9045 361.26956:32095 383.25574:66078 501.63843:9529 516.58478:8861 665.50848:62157	524909952	554213120	689063232	769871872	5877140	708154944	957047552	919184000	932073920	972971776	849422912	923081664	622171648	552444800	631071040	740414528	761087744	699195840	996012800	1055214720	982592576	984025728	931212608	791469312	1035293056	1008592256	925292288	954490240	34861584	1049214912	1106072192	983616064	1086902272	1123892352	818010240	826058176	665544448	631061120	434584864
7.765	660.556	DG 38:5|DG 18:1_20:4	TRUE	660.556	C41H70O5	DG	TRUE	TRUE	24765.8	55.05545:108424 57.03442:51828 57.0708:134940 67.05516:462761 69.07117:362333 79.05582:211349 81.07067:551499 83.08698:244021 85.0659:41259 91.05506:248157 93.07062:263520 95.0863:558822 97.06617:101850 97.10239:226308 105.07067:208476 107.08683:241484 109.10237:272056 111.11749:68440 117.07117:115047 119.08641:306688 121.10226:481785 123.11775:61801 125.09645:40389 129.05496:69415 129.07025:1191…	1047499776	1194497024	2213907712	2107860608	4979416	1816338816	4253950976	3655222272	3700988160	4875795456	3434976512	3065763328	2346091264	1400032512	1665547136	2069849216	2310018560	1831409536	3521455616	4146453760	3521261568	3503774208	3440061440	2322307840	3677550848	3215922944	2830453760	2790245376	33556376	3618482688	3884840960	3219269632	3759671552	3897253120	1878849664	1951120256	1712962176	1620306688	818156224
7.31	660.549	DG 38:5|DG 18:2_20:3	TRUE	660.556	C41H70O5	DG	TRUE	TRUE	2729.75	55.05548:3204 57.07084:1843 61.9317:2064 67.05511:13491 68.05833:2121 68.24135:2091 69.07116:4680 79.05489:7424 81.0715:20637 82.07402:2441 83.08682:3412 88.6972:2221 91.0559:4768 91.97842:5155 93.07067:11307 95.08647:20158 96.09044:2362 98.53111:2030 105.07048:4721 107.08687:4383 109.10239:4464 115.35434:1940 117.07125:2449 121.10223:10217 122.10571:2451 131.08662:4160 133.10245:9519 135.11746:4…	64751056	65381244	150567488	143437136	448517	128411456	571631552	469798016	685716992	849334912	462671296	445146944	163463760	109346456	121633032	97731912	107377720	90020896	527100416	580192768	526910304	462245952	513167136	354600064	324768160	290468960	269879328	265165456	3821089	316131392	339329088	299456000	329588128	323786112	42422780	48884116	46532408	45437992	24778656
7.288	663.497	DG 38:6	TRUE	663.496	C41H68O5	DG	TRUE	TRUE	4824.39	62.16856:8254 66.79698:7898 67.05559:10016 69.70925:7468 70.55145:8895 81.07127:15811 92.66996:8373 95.08614:11561 104.88985:8389 108.14456:9342 108.75835:9048 115.15477:10195 232.1712:9136 327.23172:81499 337.27896:119172 359.25867:65286 383.26102:36949 663.49042:37849	79346344	58304688	193058144	190890688	4316170	113969760	566728384	499764032	916550976	809369472	460797536	529357408	168904576	143197584	152184336	102419584	107478792	97362072	628678464	559476160	467054368	436626912	428221632	428134752	262333104	277476288	294743072	276350080	30054956	254507888	265494416	266478560	259443200	260576128	32297062	36286252	29401020	34036576	25726292
7.306	658.539	DG 38:6|DG 18:2_20:4	TRUE	658.541	C41H68O5	DG	TRUE	TRUE	17831.7	55.0555:219906 57.03488:138515 57.07125:142582 67.0558:1348739 69.07127:650538 71.08622:84502 79.05585:614503 81.0715:1935277 83.08696:484090 85.06597:104273 91.05519:705465 93.07092:836339 95.08723:1838555 97.06625:121522 97.10254:406484 105.07059:687756 107.08711:671206 109.10246:1064146 111.08205:108754 114.64322:66628 117.07127:332340 119.08652:916416 121.1024:1068617 123.1179:587890 129.0703…	569144704	618604416	1426846464	1287345920	4097351	1212402176	5088047104	4179067392	5784993280	7248223232	4148586240	3854227200	1589497728	983885440	1116953088	877456960	1000972480	815670592	4520438784	4966267392	4589450240	4043054080	4375046656	2984688896	2933143552	2648872448	2402968576	2375373568	33403788	2827288832	3027101184	2654571264	2930212096	2968135936	412453024	428412064	445157504	406639168	223660640
7.052	661.479	DG 38:7	TRUE	661.48	C41H66O5	DG	TRUE	TRUE	1153.66	79.69133:2468 85.59972:2244 91.32096:2154 95.08702:4839 96.87328:2776 101.53297:3234 105.07145:2811 107.08576:2451 144.24269:2824 206.26155:2562 241.43497:2586 327.23306:12236 335.26035:11541 357.23938:15075 383.25497:18865 453.57239:2560 661.48505:11638	36981192	30123760	100796856	111756056	4002790	49297884	97950480	101026296	183329104	181282928	105617624	115250424	65845844	64265196	61923452	77301920	79158976	80907408	109848376	86711952	79091096	83760120	82612224	92708664	70808632	80355720	87954480	84819808	22306008	80861480	76786008	89984320	79146296	79114672	36740144	36409120	29458966	32384398	29521366
7.039	656.526	DG 38:7|DG 18:3_20:4	TRUE	656.525	C41H66O5	DG	TRUE	TRUE	13179.7	57.0712:37964 67.05521:447955 69.07111:116421 71.08672:16319 79.05564:380023 81.07071:477744 83.08676:27352 85.0659:33189 91.05508:378283 91.97249:36736 93.07072:460089 95.08621:538312 97.06615:67922 97.10154:19851 99.08157:69145 105.07063:257829 107.08688:350293 109.10249:225021 111.08194:37138 117.07147:154450 119.08641:288174 121.10225:428272 123.08147:20739 123.11774:85967 125.09644:22631 129…	449828832	437725600	1293893504	1192534400	3482164	858760640	1884728704	1566585984	2052377088	2758520576	1647159040	1450281728	1159424768	767716864	818541632	1035835072	1153367040	980058112	1569767936	1697267328	1613838592	1456227328	1534969600	1118925440	1460416768	1370100864	1296476160	1264845696	19427404	1554423424	1558245888	1461751552	1534615936	1539143680	507864160	508648800	528279264	538417408	294193152
6.712	654.508	DG 38:8|DG 18:4_20:4	TRUE	654.509	C41H64O5	DG	TRUE	TRUE	487.06	59.41418:1672 67.05561:11168 67.37757:1918 79.05553:4616 81.07172:13711 86.1712:1880 91.05505:9172 93.07064:10026 95.08617:10881 97.0653:2554 104.14803:1801 105.07147:12816 107.08684:10065 109.10236:3378 111.13309:2010 117.07121:2299 119.08639:4146 121.1022:9449 129.07031:3109 131.08659:3745 133.10242:8757 135.08168:2240 135.11742:3638 143.08643:3569 145.10258:3336 147.11763:4398 149.09731:2595 1…	6878320	5252716	21844630	20957424	7747	17560196	23795944	22284008	34905552	45949312	25800044	21403672	21195028	12063262	14451632	21362280	26510898	21101960	20703104	22349504	22884062	20945516	25348550	16537450	20640256	19189508	18029508	16154824	107857	20642584	19573784	18938844	20254244	19290388	5183662	4249693	6370680	6380216	2831592
8.006	679.529	DG 39:5	TRUE	679.527	C42H72O5	DG	TRUE	TRUE	16.15	57.07122:2695 59.06131:2134 60.05653:3661 61.57681:1604 67.0556:4270 71.11176:2030 74.08186:2080 77.82864:2034 79.63401:1880 81.07128:10243 83.08678:2453 84.73131:2107 87.04494:10004 91.05503:3797 93.07147:3950 95.08614:8744 97.10248:2159 108.93716:2098 109.10234:4034 113.03387:1885 117.39745:2215 121.10218:4934 131.08656:2641 133.10239:3290 135.11739:2403 143.0864:2155 145.10255:2124 147.1176:24…	2071989	1152077	1426952	3257036	1004540	1699620	3732928	2077179	2421302	5732952	2292878	1866546	3496750	2323556	1691645	3924939	2678550	1164352	4897056	5235208	6357447	7459582	5555548	4504808	11600808	9763537	11514917	8676461	2801079	14839403	8006166	21205986	15675623	17283708	11620931	12938999	8738840	6467350	8503322
8.012	674.571	DG 39:5|DG 19:1_20:4	TRUE	674.572	C42H72O5	DG	TRUE	TRUE	741.52	52.2099:1868 55.89252:1821 57.07085:3990 67.05513:11254 69.07118:8767 74.09704:2840 79.05559:3172 81.07096:17005 81.64206:2141 83.08685:4810 91.05511:8651 91.97845:3778 93.0707:3396 95.08657:18122 97.10165:4976 101.30735:2074 105.07052:11517 107.08691:3652 109.10243:9045 110.16504:1887 117.07129:2691 119.08646:4731 121.10258:14653 123.11787:2333 131.08667:4027 133.10249:4468 135.11751:5082 140.32…	9006003	11014876	15440257	14216311	353755	16880658	31415156	25873700	32185996	42065636	25649146	22914836	27987986	17510966	20378868	17050132	17515532	13762043	36450520	40341128	38810536	32408648	34556708	23332284	58219384	49458872	44900340	44482180	826520	56226060	61332240	52459904	65290536	64465904	45469452	47622824	42603420	39932860	28834686
7.567	672.556	DG 39:6|DG 19:2_20:4	TRUE	672.556	C42H70O5	DG	TRUE	TRUE	234.58	57.07122:2280 61.91042:2334 62.29148:1830 67.0556:13294 69.07113:8975 75.20974:2239 79.05552:5355 81.07133:25582 91.05503:10664 93.07063:10363 95.08715:24885 95.10549:1963 97.10248:2339 97.58069:2227 105.07043:9947 107.08681:7897 109.10234:14285 117.07119:3352 119.08636:11737 121.10218:10752 131.08656:2607 133.10249:14944 135.11739:3169 137.1328:2402 145.10255:2712 147.1176:3679 147.69983:1965 14…	1669648	2069092	3207102	2886946	31067	3847106	15284730	12020152	17429902	23259084	11614357	10382555	7994398	4523674	4601734	3542578	3975655	2837464	16132155	18946424	17735362	16036179	15483284	10040961	17224958	15039841	13148396	14020293	217388	17782870	18247228	15604177	17269622	19676086	7083558	7071390	7181640	5833282	4035191
11.442	698.666	DG 40:0|DG 16:0_24:0	TRUE	698.666	C43H84O5	DG	TRUE	TRUE	171.28	57.07122:2018 68.12384:2049 71.08674:2180 73.10526:1878 81.07128:5120 83.08678:2752 95.08702:4608 97.10248:3092 101.81886:1864 109.10234:4514 148.83:2036 214.83333:2311 313.27377:32849 425.40128:31546 646.23132:2576	1621775	1240439	1780957	2062470	47021	2260943	2168076	2486740	525204	1184484	657497	724052	5716912	4655990	4507056	4134105	4341268	4883303	2061528	2342043	241885	313358	311402	273714	5860150	5032104	5131630	4229895	145107	6024420	3443307	5018990	4642682	4414485	7540546	6961058	15806919	17083010	8866231
10.609	696.651	DG 40:1|DG 22:0_18:1	TRUE	696.65	C43H82O5	DG	TRUE	TRUE	750.02	50.38807:1937 55.0555:2708 55.6673:2083 57.07085:9856 60.04554:9631 67.05565:9827 69.07118:9386 71.0868:3918 77.25557:1850 81.0714:19738 83.08685:10687 85.10246:2338 94.61137:2089 95.08698:19087 97.10255:5278 107.45149:2314 109.10242:13511 111.1176:4246 121.10227:2608 123.11787:2947 135.11751:3535 149.13367:2518 165.16724:2009 236.90643:2029 264.27161:8597 265.25223:14262 282.28073:4713 300.29129…	6137032	6702760	15759346	14487335	5639	10751826	50792360	47103380	26592280	39172076	37058604	34249504	21925442	16080798	17568170	15002702	15015337	12030635	44748992	51447524	34722544	30268724	38155800	26861902	40133212	33329632	31221840	29394312	291994	39004392	42848672	34623824	40409152	42362332	9743851	10117354	14701394	16499985	8505943
7.075	678.506	DG 40:10|DG 20:5_20:5	TRUE	678.509	C43H64O5	DG	TRUE	TRUE	516.58	57.07082:2813 65.02596:1939 67.05561:3437 75.53996:2023 81.0713:7645 83.08681:3376 91.97839:2449 95.08617:10851 109.10237:4466 111.11755:2346 121.10221:3070 123.40335:2165 135.11743:3288 137.13284:2469 148.19997:1990 233.83769:2225 264.27145:4496 265.25211:3596 341.30301:3389 359.27179:2114 359.31699:2278 375.17215:2414 440.67935:2264 563.49823:9059 621.27014:2236	3018751	3472183	7442593	5210531	254041	3382260	542573	175846	270134	1041599	570733	407386	4421880	4071205	4196647	9512650	9173218	7020218	836920	247909	571529	428787	138929	311633	10687964	14482945	12656788	13334567	286559	14412472	13919400	14210916	14079088	15314012	30198244	31718440	133117008	86053256	112161616
9.93	694.634	DG 40:2|DG 22:0_18:2	TRUE	694.634	C43H80O5	DG	TRUE	TRUE	1449.6	53.95671:1821 55.05545:5036 57.03483:1999 57.07121:10877 60.14402:1920 67.05527:14985 69.07111:11861 71.08672:11675 81.07139:33547 82.74091:2078 83.08669:15069 85.10238:2599 91.05502:2716 91.97836:3091 93.07061:4406 95.08716:43089 95.51496:2323 97.10246:13683 105.07143:2884 107.0868:3458 109.10237:21680 119.08634:2100 121.10216:4539 123.11774:10280 133.10237:8489 135.11737:4580 137.13277:3578 147…	3024679	3338371	9161513	8117229	0	6162960	118145312	100358152	77899240	105959576	99109592	84116920	10720287	7756022	8579638	5747696	6791430	5161740	85785912	107512992	76864576	71928472	86480640	58956400	47289320	40343856	35341600	35052724	318264	47562676	47667144	40987164	49423712	49563492	3442742	3958561	5438964	4793234	2768840
9.499	692.617	DG 40:3|DG 22:0_18:3	TRUE	692.619	C43H78O5	DG	TRUE	TRUE	421.28	55.05551:1614 57.07085:9850 58.15876:1675 63.41488:1878 67.05565:7072 67.32153:1700 69.07119:2817 71.0868:3379 79.05559:3967 81.07066:12262 83.08685:5114 87.34232:1932 91.05511:3160 93.0707:10711 95.08623:10919 96.42458:1941 97.10255:3714 101.19816:2272 107.08691:3284 109.10243:5198 111.11761:2061 121.10228:9166 123.11787:3174 135.11751:3236 145.10268:2920 147.11772:3066 149.13367:3163 161.13351:…	2965136	4980593	7938622	7697354	0	6833209	38739296	38545740	42561072	60966276	38587068	34881648	8166015	5846852	6119242	7499497	7572949	5683136	37615192	46328428	34365144	35886116	42907716	24792204	29699594	25504364	22205264	22570350	72756	25784372	30685660	27938080	31701690	25699788	3686328	4009331	5117448	6573989	3187013
9.022	690.603	DG 40:4|DG 20:0_20:4	TRUE	690.603	C43H76O5	DG	TRUE	TRUE	303.65	67.05505:2483 68.33174:1605 80.50994:1934 83.08676:2080 91.97918:2187 95.08612:3233 101.14785:2141 105.07142:2080 117.9082:2100 118.85741:2167 119.08633:3417 203.18062:4837 269.22955:5156 361.27567:2695 369.34113:34295	9149173	10592762	28500506	27050700	0	21604098	72127232	63812640	56780688	72770744	65817992	58395180	25594246	17979544	20369752	20197976	20273542	17467994	55941368	70906768	62511396	56092184	63760568	40969128	47240380	40046296	32906366	34729732	295290	48355736	54784924	42445364	47338564	45584512	8449070	8083634	11676470	11081083	5855497
8.598	690.602	DG 40:4|DG 20:1_20:3	TRUE	690.603	C43H76O5	DG	TRUE	TRUE	101.97	51.3913:1720 54.90042:1738 57.07081:2488 61.64423:1998 67.0556:11586 69.07113:7913 71.08674:2507 79.05552:3773 81.07141:29494 83.08678:10716 83.92269:1874 85.10165:1967 93.07063:8512 95.08699:33017 97.10248:8384 97.9465:2575 107.08681:3911 109.10254:15674 121.10218:10137 123.11777:4332 133.10239:2528 135.1174:10258 149.13354:4533 156.99542:2202 161.13338:2964 163.1483:3084 175.14886:3558 177.1645…	3443670	3972564	9270672	9630602	0	7027028	12861119	11846944	8787868	14508664	11535273	11526722	11047158	6768816	7130842	7296662	7703173	6109818	12514945	13924765	13128134	10187950	12208997	7220604	15036071	12263048	11877175	13209436	33366	15157276	17273814	13756296	21110436	15939371	4951406	5051416	4963723	5883590	2358199
8.327	688.586	DG 40:5|DG 20:1_20:4	TRUE	688.587	C43H74O5	DG	TRUE	TRUE	682.12	54.09757:1695 57.07121:4143 58.83123:1979 59.07723:1839 61.72647:2003 67.05558:5115 69.07111:5137 71.08673:2170 77.94663:1820 79.0555:4468 81.07057:10644 83.08677:4668 91.05584:7423 91.97166:2458 93.07061:9015 95.08665:13985 95.83717:2323 97.10246:8297 105.07041:4610 107.08575:3749 109.10232:9016 111.11749:2575 119.08634:4990 121.10216:12318 123.11774:3138 131.08653:4787 133.10237:4028 135.11737:…	18483298	20019000	47895788	44188192	18908	36169392	88753448	76299376	79609352	107575328	72365120	65654944	48027412	29327380	32812046	32404986	35473740	28812464	71935872	86599664	77403008	70263208	73988120	49263844	73605984	65007692	57534568	57882568	564050	77113120	80369728	67947112	77244512	77719144	25815536	27210414	21364274	21398078	10818114
7.776	686.569	DG 40:6|DG 20:2_20:4	TRUE	686.572	C43H72O5	DG	TRUE	TRUE	1883.65	55.05547:4944 57.03485:3374 57.07122:2363 64.5462:1990 67.05574:30264 69.0714:17108 71.08675:2622 73.04807:16155 79.05571:19365 81.07072:48083 83.0868:14146 91.05464:17287 93.07084:18330 95.08627:56814 97.0662:2771 97.10249:8767 105.07064:16943 107.08692:17344 109.10252:31139 113.57035:2036 117.07121:9453 119.08654:24649 121.10244:34089 123.11779:11790 129.05501:4910 131.08696:19673 133.10243:237…	31992152	37900344	91829752	86806616	25847	96255328	273409664	232008800	326305664	432483072	255014704	228701424	110810856	67417992	74401200	27044634	34938308	32993496	224086672	267246448	276940000	238114832	267196976	164690352	175297296	153767216	133356000	136370960	618465	183209072	190163536	157302528	185885312	188104384	16742855	16597403	30660110	18350530	13349717
7.28	686.573	DG 40:6|DG 20:3_20:3	TRUE	686.572	C43H72O5	DG	TRUE	TRUE	1872.07	50.25059:4791 54.95603:4852 56.6467:4606 59.68965:4997 61.05858:4842 63.91058:4366 63.92269:4643 65.27583:5596 67.05561:11127 81.0713:24560 82.02396:5246 82.88246:5356 91.05588:8407 93.0715:5529 95.08704:7948 97.10885:5007 97.80233:5085 104.58489:4955 104.92453:4849 115.21929:5782 118.60102:5757 127.12737:5772 196.18365:6250 363.29019:7181 364.29712:12951 415.78845:5795 458.93344:5679	15788309	11882774	54202372	46606040	567605	24179558	164814960	180292784	394824064	397292768	144138304	237126848	34348088	35242860	36064488	21440424	25224760	21992502	252220720	248732192	142925600	114717440	126341696	187679072	73679360	75397312	81087376	75056280	5850682	56565692	66035768	66633380	68065408	62472188	5631315	9307630	5357071	8654581	4714506
7.427	689.512	DG 40:7	TRUE	689.512	C43H70O5	DG	TRUE	TRUE	1521.19	52.08164:1953 69.19597:2013 93.07062:1864 95.08614:2512 119.08635:2012 271.65079:2682 313.27283:3797 363.2901:4142 495.32584:2698 623.15411:2676 689.50171:2696	40647600	32537758	116855640	105271208	1858433	74680768	193579584	181166112	285351968	288030464	169845952	198625232	75855664	82029768	71779400	70190024	76286528	66466348	190212992	178009280	175503264	163979520	157821344	158390496	87447456	106734856	108987856	102503864	7640118	111364656	108399872	113674064	102710784	95965888	20815290	21060002	19708688	21017740	14463454
7.179	684.547	DG 40:7|DG 20:3_20:4	TRUE	684.556	C43H70O5	DG	TRUE	TRUE	8732.27	54.91701:1855 67.05559:11889 69.07112:3059 79.05551:10402 81.07127:13309 82.07468:2161 91.05502:11939 92.05873:2609 93.07062:9766 95.08701:9276 105.07158:14010 107.08575:4547 109.10233:4618 117.07118:3770 119.08635:13717 120.08979:3239 121.10217:3638 129.05498:2864 130.72432:2290 131.08655:5076 132.09013:2797 133.10237:10320 134.10568:3401 145.10254:4283 147.11758:4528 157.10181:4518 160.12161:21…	187533904	194169808	417509824	403168576	1016192	446939008	904706688	793307648	931924672	1197155072	805137024	756647424	406037120	286594528	298040096	286750784	320630592	279618272	786378944	869665600	845096320	783388672	826375552	581577664	606677312	542047808	506982144	487348928	5045505	619042112	639380608	564077248	623242112	620060672	146953984	152112416	112902080	114007480	57432928
7.426	684.556	DG 40:7|DG 20:3_20:4	TRUE	684.556	C43H70O5	DG	TRUE	TRUE	8139.63	55.05547:8164 65.27082:5879 67.05525:124801 69.07114:39395 71.08675:7810 79.05563:81700 81.0714:163204 83.0868:25097 85.06593:11331 91.05531:93080 93.07076:109094 95.0863:172824 97.0662:32280 97.10249:7303 105.07062:105046 105.69942:6513 107.08714:80291 109.10235:63294 117.07121:34422 119.08661:106125 121.10236:115510 123.11779:36817 125.09782:8897 126.38024:7051 129.05501:41438 129.07169:10056 1…	241524688	258998784	635370880	605698432	1817219	613075648	1316382464	1094008960	1411220352	1884598016	1099834752	1020837568	621384832	397380960	432861696	484701376	544153216	444650176	1003213120	1184279168	1190896000	1092940672	1111079936	775526208	789752128	698550016	627727360	624033984	7681828	789526592	808752320	742921280	804042304	806339328	193647568	199530080	193157872	184873840	85203896
7.188	687.496	DG 40:8	TRUE	687.496	C43H68O5	DG	TRUE	TRUE	7879.3	56.51952:15063 81.07059:20441 91.05502:43932 95.08702:18996 96.71521:16498 105.02448:19574 119.08636:26364 133.10239:17307 203.18068:21839 327.22867:177335 361.27576:89427 383.25397:241201 390.67535:19206 416.44852:19432 483.11423:20710 488.72195:21286 687.49701:87474	335333824	289030624	612509888	635760000	12187663	527066976	848453824	817101952	1150144256	1003293184	845898560	930110208	432805600	440247872	434319584	402126496	405367168	397123744	883055936	816945024	818883264	832858624	821216640	837409920	562156352	600200128	633888192	614830400	49225236	624409856	600481472	649037056	620685888	615307392	202900576	218162032	107173344	118028824	95172928
7.182	682.542	DG 40:8|DG 20:4_20:4	TRUE	682.541	C43H68O5	DG	TRUE	TRUE	34060.8	52.30769:1701 52.77219:1887 57.61527:1889 65.06924:1891 67.05561:3990 69.07059:2248 69.74461:1975 79.05553:3768 81.0713:2163 91.05505:3324 93.07064:5056 96.41284:2078 105.07147:2933 107.08684:2780 116.97636:1931 119.08639:3986 121.1022:3160 131.08517:3171 132.36707:1976 133.10097:3433 161.13341:3992 171.11739:2650 175.14891:2190 201.1658:2326 203.18073:10133 203.72295:2211 221.93349:2106 225.6322…	1393305472	1485722112	3122446080	2935994880	9290541	3343470336	6717452800	5747978752	6960713728	8821663744	5957172736	5549468160	3086342400	2136391040	2263387648	2124333312	2415810816	2035162240	5663928320	6425408000	6167200256	5758755328	5986684928	4240544000	4382281728	4038269184	3745221376	3626656256	43311252	4477256704	4583814656	4158404864	4641809408	4606749696	1064561536	1136478080	877047616	897455680	440117344
5.521	701.527	DG 41:8	TRUE	701.512	C44H70O5	DG	TRUE	TRUE	37.25	157.12254:15001 159.13835:3594 173.11765:2481 175.13394:48061 176.13789:2367 181.65634:1435 184.07446:3337 233.17426:47545 234.18045:2120 251.18515:2333 291.21814:20900 309.22617:6578 333.42218:1827 349.26154:10741 367.26956:9172 407.30023:8862 425.30951:14344 465.34052:3968 483.35583:8279 498.36121:3121 523.38782:3504 541.39691:8330 674.5188:2863 701.4917:19994	904928	1387402	4468923	2012768	425226	4219830	1989778	1004604	838678	1064705	12681539	27311758	25221750	22665606	27192574	2346204	2300951	1781919	1360880	1259916	5139708	4125956	50248960	33980688	8629545	7800972	7263730	7127517	664192	9084743	9931848	7402868	10245220	9783467	1556479	1059051	7291004	18567492	2335898
11.463	724.68	DG 42:1|DG 24:0_18:1	TRUE	724.681	C45H86O5	DG	TRUE	TRUE	552.5	55.05546:3568 57.07081:12855 67.05507:9908 69.07113:13959 70.03553:2341 71.08674:5009 81.07139:20671 83.08678:14742 85.10239:8636 95.08697:19321 97.10248:11417 107.08681:3634 107.92944:2355 109.10234:14446 111.11752:5057 121.10218:4810 123.11777:5404 135.11739:8896 149.13354:3549 167.14357:2065 247.35938:2451 250.17639:2555 265.25201:9204 339.29056:135069 369.37485:2226 397.4415:2235 405.62936:22…	6844724	7438848	16241493	15825875	0	10616104	36229888	36762232	23974072	30868398	29685186	27469826	21222640	14477727	15748093	14504620	15664993	12424710	35738696	38891668	23101306	23359442	25773866	22998206	33877508	34054656	29753524	26021578	353628	32250452	34345404	32190332	34282940	33996820	7594516	7396582	9788009	10812202	4573368
10.739	722.664	DG 42:2|DG 24:0_18:2	TRUE	722.666	C45H84O5	DG	TRUE	TRUE	1343.86	55.05545:9583 57.03482:2846 57.07136:21043 67.05571:34829 69.07136:24577 71.08688:22609 76.03552:2468 79.0555:8945 81.07138:71464 83.0869:30805 85.10237:14436 91.05501:3483 93.0706:13511 95.08707:70255 97.10265:24957 105.07143:3511 107.08679:11976 109.10242:40912 111.11749:4251 114.41759:2445 119.08633:5436 121.10215:14736 123.11797:21719 133.10236:10268 135.11736:9812 137.13277:11391 147.11757:5…	3387960	3397355	9360636	7406656	0	8053100	121292360	107700952	102612008	121128600	102418344	99104720	10980260	7410182	8673991	5352598	6080552	4229600	105733536	123917288	90162208	87902584	104300544	70690336	59025464	48208064	44377936	42502964	384526	54337632	60028432	46846248	55941408	55465336	2166587	2366728	2955222	3090756	1438578
10.082	720.652	DG 42:3|DG 22:0_20:3	TRUE	720.65	C45H82O5	DG	TRUE	TRUE	210.67	57.07121:2508 64.48476:2238 67.05559:5092 69.07112:10014 73.89894:1891 79.05551:2071 80.12016:1856 81.07127:14453 85.72228:1727 89.69989:1877 90.3765:1857 93.07062:3512 95.08701:12378 97.10246:2351 105.07042:2410 106.78161:2346 107.08681:2334 109.10233:9653 121.10217:3960 123.11776:4049 133.10237:2903 135.11737:5500 147.11758:3338 149.13353:3376 159.11746:2501 161.13142:2896 163.14828:2883 173.13…	1513332	1953892	4789930	4583118	0	4302112	12767094	12982619	4696914	10280020	10405980	5081231	5884506	3620177	5041566	4361182	5072482	3898958	4991260	10972548	8599094	9134513	10809787	7061251	8499656	5832633	5814274	5816920	7827	7829614	8703536	8018413	7744297	9057930	1551204	1543486	2197916	2314908	1130939
10.263	720.65	DG 42:3|DG 24:0_18:3	TRUE	720.65	C45H82O5	DG	TRUE	TRUE	836.6	53.41427:1729 54.20454:1596 60.39075:1636 61.37884:1895 65.30984:1858 67.05507:1896 69.07112:2469 81.07127:4504 82.78376:1944 93.07062:3025 95.08614:3547 149.13353:3449 163.14828:2694 173.13283:2920 176.81389:1931 183.72446:2229 184.56581:2047 229.97577:2210 238.4248:2262 243.21318:4363 269.7373:2047 281.09671:2015 316.18555:2182 335.26031:9348 425.39993:17466 616.00165:2459	3076904	4160132	8010025	7743215	0	9719762	54205124	45917072	70284736	89406824	50816480	54357952	8182570	5651868	6141220	6294132	6646766	5593332	43570744	68427480	50689648	44526740	51968592	34508728	26131308	29782900	19810516	20123834	42322	26742860	29162628	25078304	28898070	26720376	2188056	2146404	2895022	3001866	1092525
9.731	718.634	DG 42:4|DG 22:0_20:4	TRUE	718.634	C45H80O5	DG	TRUE	TRUE	607.75	56.41931:2124 67.05559:3280 71.08674:2294 81.07059:3435 83.96645:1850 86.46249:1853 92.01603:2024 93.07063:2150 95.08614:3453 97.10247:2297 101.44667:1860 109.10233:2337 112.74718:2226 119.08636:2763 123.11906:2207 131.5218:1999 133.10092:2467 138.75543:1997 150.8145:2064 167.43909:2182 203.18068:2991 227.4985:2265 287.2435:2785 361.27576:3021 366.37015:2375 388.78537:2254 397.36685:24589	10054656	11034598	28962220	27644428	8780	25656108	115630928	100222912	86624536	123624472	99004072	90628248	30182758	20490624	22733696	20171450	20213282	15781616	85434152	106799592	93965240	83997880	95625240	61409056	58065368	51200972	40241556	42070668	330749	58472368	64785256	52832652	61375960	60853876	7089880	7403026	8823776	9956053	4624506
7.54	710.573	DG 42:8|DG 20:4_22:4	TRUE	710.572	C45H72O5	DG	TRUE	TRUE	1084.06	56.25648:2103 59.05915:1970 61.94046:2491 62.61964:2117 67.0556:4725 71.26785:2106 73.41153:1954 75.64404:1958 79.05552:3185 81.07059:9357 83.02505:1947 86.63126:2057 91.05503:8249 91.97921:4736 93.07063:4022 95.08614:8403 105.07043:3372 105.22689:2230 107.08681:3929 111.24093:2537 117.06999:2456 119.08636:5301 121.10218:3349 123.53864:2120 131.08514:2533 133.10094:4045 135.1174:2687 145.10255:27…	10002697	9327508	27672346	24883284	7136	28388526	117632544	96885096	180781216	251596320	107687168	102777576	30794282	20489562	22566768	14249231	16287995	14345126	112365840	124630248	135101168	108760336	125699480	74102264	66084232	60938004	53807712	52083776	270627	68031704	69951320	61039376	63783224	67808288	5682560	5500840	2480592	2528795	1182051
10.867	748.683	DG 44:3|DG 24:0_20:3	TRUE	748.681	C47H86O5	DG	TRUE	TRUE	169.87	53.664:2023 55.82125:2056 71.45889:1985 81.07135:3279 91.97929:8028 95.08623:3094 100.1301:2111 103.30945:2058 109.10243:2943 114.16161:2447 148.25653:2306 185.27672:2625 220.20964:2175 233.77002:2332 279.28653:2169 363.29044:13362 425.40079:20664 456.48184:2618	891575	546469	4434283	3350166	0	3977261	7803349	6539432	5735197	6607884	6930524	5690760	4562734	3150160	3181454	4472872	5448892	3137069	5540844	6725926	6332294	6382896	6183222	5375332	5112436	3847244	4199336	4780834	21954	4794008	4927949	4612442	5277664	5639608	1292880	1316156	1493766	1346628	477328
10.52	746.664	DG 44:4|DG 24:0_20:4	TRUE	746.666	C47H84O5	DG	TRUE	TRUE	1833.07	53.81378:1780 55.05546:2739 57.07122:4546 67.0556:4173 69.07113:4575 71.08617:2441 77.05368:2121 81.07059:9100 90.43847:2533 91.05503:4342 93.07063:2737 95.08614:4507 97.10157:3781 105.07145:3855 109.10234:2759 119.08636:4003 121.10218:2271 161.13338:3025 171.11736:2975 175.15108:2159 185.13313:3851 190.06514:2553 203.18068:9675 209.7843:2970 269.22546:11077 287.23889:10877 290.90738:2611 361.275…	13368734	16490171	29560184	30706924	23849	37905024	179845616	156901696	158694864	211150816	174676368	158980640	35138928	22523824	26299300	21689300	23876284	19240294	154951632	178098816	161040960	149566864	165522064	106537096	86071240	66971788	61689604	59449564	531451	81012136	92336920	72871432	81042048	86828480	6029856	6447260	6450647	6755814	2907650
8.876	640.624	DG O-37:1|DG O-19:0_18:1	TRUE	640.624	C40H78O4	EtherDG	TRUE	TRUE	1201.71	52.36406:2057 55.05547:4837 57.07122:13504 60.04558:26730 67.0556:13399 69.07114:11494 71.08675:11354 74.61999:1835 79.05553:2124 81.07145:28704 83.08685:17935 85.1024:3202 91.97253:3145 95.08712:34088 96.03861:2127 97.10267:17497 102.74798:2020 107.08683:2854 109.10248:23050 109.28633:2199 111.11752:9664 113.14795:2380 118.19168:2061 121.1022:12411 123.11778:8205 131.19482:2438 135.1174:12277 13…	14398556	15404390	79774064	78140816	89931	20878590	54016200	41459096	117644968	168478688	39554708	36781744	62195252	33186232	38113976	35698100	32298408	24954328	57222164	60433648	59844420	44302264	62067548	29084938	155046576	128725160	105886384	114041208	889093	157521776	166016496	129556776	166439216	161675168	89285800	87663360	163651216	339385760	118878128
8.883	662.603	DG O-39:4|DG O-21:2_18:2	TRUE	662.608	C42H76O4	EtherDG	TRUE	TRUE	646.66	51.65964:1661 61.5049:1927 61.52961:1858 66.41237:2045 67.64586:1646 67.86962:2191 73.0016:1693 74.42348:1722 75.57355:1909 79.1409:1977 89.03801:1873 169.09726:2069 253.66519:2450 337.27209:7978 430.46307:2625	5372416	5439374	22659442	23801972	14593	7232101	10288112	7789686	28725760	33180384	8362712	8606503	15708616	10042783	11645848	11504423	10966312	8402087	14353478	12313107	12915424	10385087	14023563	7629588	34775916	30187178	28529040	28883086	673803	35194288	35858052	31404882	36205056	35863320	30737346	30072692	41215168	74064784	40048052
9.237	676.618	DG O-40:4|DG O-22:2_18:2	TRUE	676.624	C43H78O4	EtherDG	TRUE	TRUE	793.91	54.2663:1744 64.12481:1881 72.53183:1917 80.05083:3656 113.86939:1985 180.46411:2107 226.70975:2199 337.27811:8905 339.71179:2085 484.09268:2454 556.48505:2483 676.61755:8577	1937179	1883166	4840685	4817566	20685	2380084	1516380	891777	5299458	6878086	880094	907983	9769323	6984976	7593631	6532603	5655476	5081770	4096560	3389660	4456158	2670906	4601289	2119432	30761202	26400744	25941612	26500220	576103	32256034	31165458	26806514	31209602	32537820	47496148	45284732	58281796	102206944	59212772
10.374	696.688	DG O-41:1|DG O-19:1_22:0	TRUE	696.686	C44H86O4	EtherDG	TRUE	TRUE	1670.52	56.4165:1934 63.70559:1836 67.05507:2420 67.61686:2243 69.07058:2051 81.07128:3387 83.08678:2525 95.08614:10822 97.10247:3828 109.10233:4250 123.11777:2148 135.11739:3802 154.63419:1991 187.91151:2159 193.70027:2182 264.2673:3053 339.29129:51685 397.36655:47868 463.83057:2224 477.19684:2344	14385465	14382144	48916012	49919812	120874	32813230	84904584	52213884	166587728	233601520	59569392	53386400	64218776	38711984	45344412	37539088	34100404	27845620	101668208	98936800	108391288	72337032	115079504	55350396	102150536	91663592	76547424	77806792	727703	107200904	115963752	95705136	112872440	115115848	46397580	45594188	63716724	103274672	34791920
9.958	704.651	DG O-42:4|DG O-22:3_20:1	TRUE	704.655	C45H82O4	EtherDG	TRUE	TRUE	425.54	51.93478:1553 52.06352:1743 54.07575:2407 66.3345:1862 69.07119:3209 81.07066:4061 82.50309:2075 93.07071:2127 95.0871:5181 97.46385:1985 100.14626:2129 107.08691:2657 109.10243:4647 135.11751:5344 147.11774:9967 149.13368:2356 151.59053:2214 159.11761:2275 161.13351:4481 163.14844:3692 188.17091:2196 203.18086:4225 243.21342:2709 364.40948:2347 367.33563:22277 483.12473:2362	1779964	1816824	4369361	3983356	19645	2192418	1743914	887079	6715065	6541691	840777	701417	10078472	7024182	7981590	5608368	5378918	4794873	4740294	3241447	3236788	1409558	3553949	2403932	15007421	15087746	12483684	13625573	712108	14672646	16092103	13667642	13896527	14044547	35667128	34830576	40124308	62670508	35995468
10.359	718.668	DG O-43:4|DG O-22:3_21:1	TRUE	718.671	C46H84O4	EtherDG	TRUE	TRUE	467.23	60.25835:2307 63.9038:1754 67.05563:2109 69.07116:2080 76.6206:2292 79.05556:3030 81.07132:3379 83.08682:2260 91.97172:5141 95.08618:4837 95.76963:2133 111.11645:2674 121.10223:2655 145.10426:2146 147.11768:4055 149.13361:3784 161.13345:5184 168.58344:2119 203.18077:2533 304.86865:2173 309.10785:2186 381.3541:14040	3076383	2411716	9668704	9252882	61260	4901326	6156011	3654234	18181868	21019368	4730932	4852984	10383999	7338544	8224396	7599557	7153868	6373412	11159349	8803991	8731741	5914462	10162231	6376368	12153679	11656834	11172900	11352397	443845	12857539	13886386	12197808	13481403	12348079	11734451	11170062	13024382	21153302	9548824
11.872	728.66	DG O-44:6|DG O-22:3_22:3	TRUE	728.655	C47H82O4	EtherDG	TRUE	TRUE	768.59	64.3328:1874 68.80676:1927 70.00443:1995 75.34481:1939 78.63589:1982 113.05784:2135 293.32242:2302 372.10342:2313 391.3428:2427 480.00732:2238	47672388	45742992	42996180	41314568	10350486	34460444	8337636	10315596	10882457	13098748	12657714	15500072	37829632	43664324	24218764	56767440	52677060	57631888	13947063	9615875	13054395	13772268	11766530	13620339	18027342	19515376	14506531	26221846	9182597	21550530	18683778	24722830	23975452	21700054	91583976	86800152	82396248	81617312	99103080
6.31	706.544	HexCer 32:0;4O|HexCer 18:0;3O/14:0;(2OH)	TRUE	706.546	C38H75NO10	HexCer_AP	TRUE	TRUE	2795.07	56.69402:2101 60.04565:42103 75.71333:2089 101.72536:2202 107.74249:2116 121.10217:2418 156.80713:2114 222.91502:2291 244.22722:13501 252.26857:14480 259.29431:2303 264.27139:44597 265.25607:14011 278.14325:2415 282.28067:111415 286.23953:3113 300.29141:40421 316.24954:2770 318.29703:2855 330.58792:2786 490.45828:2560 508.47391:11646 526.48169:40279 544.4928:2996	42213324	49471868	30399472	28237828	131573	37260636	112958280	112922552	75009648	94347272	91168952	84287864	53961352	45030108	45947396	32502364	32760714	32413654	106743224	119868288	109895704	105496240	112286624	84110320	91403896	84890816	75111192	77886136	1248031	93945648	91497992	81788592	91870384	93325408	33781456	33336558	30896428	30367144	23876504
1.61	468.307	LPC 14:0/0:0	TRUE	468.308	C22H46NO7P	LPC	TRUE	TRUE	60.18	59.84961:1462 60.08215:3358 71.53395:1534 77.41032:1490 79.48125:1519 84.58799:2049 86.09749:18317 89.06116:1551 104.10782:161537 125.001:3793 144.94189:1609 184.07449:270338 238.33061:1597 241.57739:1815 258.11044:2642 285.24551:8303 327.28787:25849 329.9675:1832 450.30081:19523 468.31607:12017	7735586	11533276	15230564	13148211	607	12848035	5295691	1844343	3223119	4982679	2206743	1871260	13244414	7285271	7787951	12100060	13293356	10471772	1872087	2652880	2732992	2979908	2752638	2105104	13482831	10257787	9938535	11036444	293	13635490	14252778	11119821	14402433	12728582	21813350	19449096	33324132	36257620	23416440
3.72	482.322	LPC 15:0/0:0	TRUE	482.324	C23H48NO7P	LPC	TRUE	TRUE	15.97	50.82679:1529 55.27541:1608 56.09236:1406 58.13432:1241 64.83142:1963 67.60948:1898 86.09764:2420 104.10786:34877 106.83396:1940 137.58168:1803 165.41905:1962 171.70267:1837 173.66124:1842 184.07449:39565 218.83977:1740 223.90955:1865 299.26218:2049 482.32962:2951	310394	679002	573750	334941	10642	601409	147761	66761	152208	169031	60771	39291	493640	243297	293628	644032	649925	527282	93135	159058	82577	87473	98394	62365	2211072	1947028	1612121	1997536	69383	2291190	2275622	2044998	2288860	2557986	4636656	5881193	7621888	9281709	8005318
4.309	496.34	LPC 16:0	TRUE	496.34	C24H50NO7P	LPC	TRUE	TRUE	14.7	51.56644:1998 53.59875:1456 65.42561:1670 86.09761:3341 86.37713:1593 94.34908:1689 104.10767:11324 167.7271:1815 176.62001:1914 184.07466:79214	1186561	1906804	3794426	3268833	152230	1899717	1435230	934228	1890963	2076416	1004577	341971	1969814	1532691	1620547	2684520	2960433	2093064	704401	1267174	1357714	1070953	840710	1127966	2527730	2079738	2029255	2186551	96913	3064885	2922960	2283460	3654196	3330145	3264808	3230860	5957438	10454056	3992623
4.595	518.321	LPC 16:0	TRUE	518.322	C24H50NO7P	LPC	TRUE	TRUE	57.98	51.84185:1447 62.27283:1457 69.9084:1983 70.60769:1567 73.97251:1585 78.96426:1527 79.07752:1607 86.09764:1804 104.10793:33022 106.89788:1658 113.56115:1648 146.9823:3515 170.06917:1902 184.07452:2162 228.96695:2016 239.54611:1928 257.88623:2202 313.27286:2070 329.21265:2104 406.91864:1874 459.25134:21371	1538844	3509376	4518184	2965951	27898	3809350	5545646	1843002	2439035	3542643	1473146	2078285	2566953	1805241	1695290	2824290	3101553	2790133	1979215	2227694	2480388	3251803	2321452	1489199	4891632	3815931	3699512	3476611	93198	4165254	5323810	3918588	5525677	4816142	3861435	4719872	5407177	7455484	4809132
1.99	496.339	LPC 16:0/0:0	TRUE	496.34	C24H50NO7P	LPC	TRUE	TRUE	49.46	50.44165:1254 66.31597:1650 69.08091:1455 84.64776:1850 86.09762:2797 104.10766:42644 107.81358:1733 112.04083:1719 129.92:1816 181.84229:1887 184.07472:53128 198.24818:1685 253.13724:1895 379.96616:1906 495.37802:2207 496.34149:1979	362653	788532	501253	412971	1627	1078242	460261	636858	204680	649176	359998	258176	272415	199299	178229	343319	678309	360024	264103	558704	257633	619666	413722	280971	364392	369142	429997	375543	0	629184	584211	590533	458758	796364	240662	433004	1415167	1140293	338967
1.801	496.34	LPC 16:0/0:0	TRUE	496.34	C24H50NO7P	LPC	TRUE	TRUE	49.37	55.7118:1790 60.08215:7183 86.09764:26071 104.10781:289216 125.001:4170 127.16:1810 184.07451:333488 258.11044:3838 313.27289:12321 336.66208:1893 396.61621:1923 403.23807:2001 404.6626:1810 419.25967:2373 478.33618:18100 496.34137:13890	2794451	8405490	7899235	5312734	0	7058366	7635637	4803686	4558380	5780786	5431460	3739638	5076608	3179060	3396258	5953976	7061276	6424326	3101751	5266580	5602272	6995342	5765929	3071986	6408790	5805956	7346642	5681106	0	10152187	9087716	10005121	2899926	8318300	6607135	8446233	12692507	10114654	8275852
1.611	496.34	LPC 16:0/0:0	TRUE	496.34	C24H50NO7P	LPC	TRUE	TRUE	740.37	50.04482:1776 54.39775:1564 62.111:1421 84.67814:1570 86.09791:13900 104.10785:126038 107.79671:1823 119.5339:2214 147.28711:1852 152.90182:1754 184.07468:157553 192.83655:1726 258.1106:3177 313.2731:4096 314.48087:2225 478.32632:9701 496.34201:10550	44265144	79249312	74739296	59765704	0	82666960	76548104	32228158	29135876	46997536	40814780	32780598	56491728	38898000	38363160	56001344	63860184	56557572	27348008	39990988	43862436	44372344	40280948	33034946	93511312	72427600	65235312	74298360	0	90074464	97333072	75020400	101026256	86518352	128718368	113031288	160657216	153567840	116773800
4.6	496.341	LPC 16:0/0:0	TRUE	496.34	C24H50NO7P	LPC	TRUE	TRUE	289.5	60.08219:2454 64.68912:1586 67.14948:1848 69.80048:1868 86.09776:16485 93.64046:1785 104.10788:177825 171.70921:1802 184.07465:224375 196.99942:1809 258.1106:3727 313.27835:7390 313.78384:2056 331.16476:2069 478.32632:11861 496.34128:12863	34496300	71844704	66715404	51738972	3982054	71978384	77309496	34004024	34557092	47612356	38974188	35224604	47171204	34486996	30977064	51911960	55838492	46268632	27260094	39408388	43358124	47649088	41292064	31304378	77158576	65340832	59020080	60668840	3931181	74738344	74389536	67956352	76455352	84996608	90882496	101636016	124085632	138840432	104846136
2.152	496.341	LPC 16:0/0:0	TRUE	496.34	C24H50NO7P	LPC	TRUE	TRUE	40.37	55.97541:1484 56.49295:1433 66.70338:1625 69.39075:1736 80.60942:1585 82.73238:1758 86.09766:7100 91.97337:2637 104.10852:46054 151.09775:1678 160.51056:1841 184.07401:61840 221.00197:1838 454.1778:2043	231076	499677	1865611	603651	0	1386697	1887101	1110250	346965	1850296	1167769	628231	586643	381328	960804	396807	1464052	1618901	898099	1271778	1977795	2349428	431603	505573	1316907	1117919	2068207	495347	0	751649	2744818	1393537	731948	1235864	681549	1566677	2807924	2243084	2429954
1.616	510.353	LPC 17:0/0:0	TRUE	510.355	C25H52NO7P	LPC	TRUE	TRUE	227.09	55.14545:1875 56.21767:1704 60.08213:6729 60.95235:1816 72.08162:3262 81.07127:1980 83.07672:1613 86.09783:29858 104.10778:255297 112.09148:2032 114.09212:1816 125.00097:4038 174.21822:1762 184.07445:352973 185.07817:7852 217.3308:1898 327.28918:9330 433.27213:2154 492.34955:16660 510.36044:13315	579222	1215362	439998	377388	1430	1027704	243092	231790	1395218	2367955	2037304	1400734	644856	615267	475491	837514	1106918	1087032	620768	796654	2593626	2076873	3015722	2259121	5750836	4421690	4070396	5012024	0	6354608	6621806	5114278	7400526	5828205	13684545	12479196	18673452	19700728	16846290
5.018	510.355	LPC 17:0/0:0	TRUE	510.355	C25H52NO7P	LPC	TRUE	TRUE	130.61	60.08214:2385 61.43954:1637 71.6661:2161 86.09781:17349 104.10781:153690 184.07448:181708 207.67638:1816 218.10776:2005 258.11038:3733 327.28922:3071 406.42081:1826 444.47638:1849 492.349:7755 510.36047:7455	1157372	2252399	2222562	2258389	19146	2300243	1338204	521888	653885	1215783	577749	337445	2070680	1430602	1482710	2852866	2876162	2405103	427746	635646	787904	1038699	780300	576843	12011272	10192723	9118198	8837916	216762	11780963	11518022	9688209	11303746	12485127	26093310	26870240	42200364	50809888	36338912
1.616	508.339	LPC 17:1	TRUE	508.34	C25H50NO7P	LPC	TRUE	TRUE	340.85	60.08169:7153 72.08173:28428 81.07058:2512 86.09776:33153 95.08701:3648 104.10781:68542 125.00097:4060 170.05864:4638 184.07452:513196 185.07817:10024 313.21497:2269 339.29004:29545 347.22046:14425 367.32306:6671 490.33469:4121	1823094	2695616	6001274	5666882	2707	2805650	731618	361207	1627316	2139951	114235	1252415	5803344	3672455	3928971	3428817	3894063	2742582	768388	1150541	1121981	1067196	1460089	1098580	8939471	7101153	6499726	7813393	884	10049489	10419110	8034272	10627933	9330900	15910501	13548154	25750014	34168456	19688790
1.61	506.323	LPC 17:2	TRUE	506.324	C25H48NO7P	LPC	TRUE	TRUE	423.66	50.82266:1492 54.42207:1539 60.0817:3055 72.08163:7995 77.41611:1829 81.07127:1859 84.80014:1830 86.09769:14133 88.20248:1821 91.9792:1764 104.10783:68457 116.97513:1832 125.00098:2905 145.27676:1752 184.07448:231818 185.68144:2046 337.27216:2221 365.30164:2532	1855276	1959835	4502217	4258354	1486	2788530	1382740	894886	2733413	3625579	588959	914626	5121356	2972039	3397371	2936708	3037234	1945811	1153847	1540757	1511319	1373570	1802764	1246454	6878862	5705796	5332360	6169087	2797	7592870	7862478	6225614	7608860	7157166	11128268	9688211	19288830	26678146	14104353
5.266	546.354	LPC 18:0	TRUE	546.353	C26H54NO7P	LPC	TRUE	TRUE	129.74	53.152:1428 55.78603:1594 63.17175:1564 86.09766:7900 90.42218:2050 96.24606:1848 100.84274:1908 104.10786:77356 114.98271:1928 131.53185:1804 146.98233:4232 149.52473:2204 158.2341:1770 162.64354:1763 184.07455:14316 197.2776:1817 224.04312:2042 283.94775:1874 334.70801:1895 341.30896:4549 408.21417:2237 463.79282:1943 487.28214:27246	1889913	2976839	4337051	2698070	68314	2759333	2080298	997173	899791	2208042	1029853	1161726	2562304	1160448	1866700	2295480	3368550	2856688	1687106	1589287	2281330	2761057	3925000	2658126	4151651	2581117	2599655	2316838	12637	3153608	4072913	2671378	3262094	3315806	3355074	3050105	5625020	7270267	4120452
4.254	524.371	LPC 18:0/0:0	TRUE	524.371	C26H54NO7P	LPC	TRUE	TRUE	164.38	57.04589:1635 60.08216:1638 70.3714:1780 72.1717:1660 80.79507:1837 86.09766:2301 104.10781:37219 104.70775:1765 110.7231:2250 184.07439:53755 231.1713:2201	2046	4818	14758	5659	783	9159	449	7701	6189	3039	0	10049	8782	1096	31065	11795	10641	4010	0	10555	14674	4620	3423	13468	13300	3701	15196	9214	4752	19876	20834	20103	23960	12686	18653	23829	81172	213859	11677
5.277	524.372	LPC 18:0/0:0	TRUE	524.371	C26H54NO7P	LPC	TRUE	TRUE	833.53	57.4105:1657 58.6404:1634 60.08171:7367 64.9013:1724 66.1718:1563 70.49979:1643 74.04137:1694 78.30688:1793 82.15234:1652 85.31651:1767 86.09779:29806 93.90999:1876 104.1078:244892 111.51408:2063 125.00101:7464 184.07449:300591 185.07823:2054 209.63455:2262 221.58582:2109 289.12741:2052 341.30896:7157 401.66068:2103 506.36316:13129 524.36615:11008	29723860	50279000	51042816	44841164	1560371	49821168	32088252	16735525	16368996	23032412	20362424	15679688	30138084	22726794	22095338	42511032	48131300	42733568	13298104	18638508	25161604	25997976	23449372	17622786	50801196	44032944	37014972	40939980	1524034	46883816	48529044	40817132	43769576	51643260	64075936	65370216	89680608	101975984	70232448
4.633	522.355	LPC 18:1	TRUE	522.355	C26H52NO7P	LPC	TRUE	TRUE	3179.92	56.58728:1789 60.08228:15620 65.85891:1953 71.07423:2195 86.09777:65727 104.1077:37951 113.71624:1878 125.00093:24183 184.07448:1500276 185.07816:2273 258.11035:2809 339.29044:10068 344.57953:2143 355.22421:2399 504.34482:8119 522.35602:2253	97523184	121541240	236573840	235636096	2246326	94287920	88123376	42793412	126571792	149623088	24407814	31691086	190690592	122463696	128194336	160331968	163352704	118906120	56185828	84463216	65766492	56595248	55445452	28028966	167912736	148622560	132252000	136246752	6661442	179839312	172094640	153268576	177762560	195188944	238481440	237655200	387254816	658359488	280976480
2.13	522.356	LPC 18:1	TRUE	522.355	C26H52NO7P	LPC	TRUE	TRUE	136.52	50.59866:1486 56.35744:1718 86.09761:8946 104.10765:24860 105.67155:1679 133.63408:1704 152.09967:1845 180.21367:1800 184.07445:187446 200.92506:1942	3128323	5178172	9864011	7581370	0	2539705	2721883	981137	6272155	8364079	433532	1165977	7778974	3605449	4935522	5786550	7083614	2659520	1707498	3203749	2707861	1247616	913872	1133938	4968550	2295812	6313914	5186636	0	10431348	8186948	9469733	7414654	7020618	8055912	5823306	14874101	21443708	9710882
1.613	522.357	LPC 18:1	TRUE	522.355	C26H52NO7P	LPC	TRUE	TRUE	10485.7	60.08182:111329 86.09772:395196 104.1078:1469165 125.00099:168562 184.07449:8314068 185.07816:25462 339.29044:60700 445.26834:17371 504.34479:75359 522.35596:23367	160065856	201924464	321144096	311200064	229	153443344	90134488	51108348	105529712	144997568	33065636	34606532	295865888	179849280	181188256	232604256	246759168	196450976	58663452	85095904	66262784	54697712	57279972	37710944	281091424	219527472	202112160	232796256	344	284866528	302838496	231866064	291928480	267785056	438058368	382554336	636603904	813815360	441083712
1.799	522.358	LPC 18:1	TRUE	522.355	C26H52NO7P	LPC	TRUE	TRUE	503.6	60.08213:6900 84.36484:1899 86.09784:31742 91.97836:2828 104.10788:88740 125.00096:9518 130.60814:1680 148.82309:1933 184.07452:695238 185.07578:2830 258.11429:2190 339.29044:4146 411.86801:2020 504.34482:3864 522.35602:3095	12616433	23534356	36738920	30803110	0	16433902	9028466	8730794	15742991	20220872	4867302	4148560	28838560	16533023	17708212	26521104	31692472	20485384	7991422	12734526	8640544	9704739	9152604	3696301	22334914	20808044	24941664	20164230	344	33629032	30989782	34258268	27196420	29085728	27545808	37111692	63265268	69975464	43319124
4.803	544.336	LPC 18:1	TRUE	544.337	C26H52NO7P	LPC	TRUE	TRUE	37.96	67.91792:1707 86.09764:9695 90.58548:1970 99.22205:1772 104.10779:51393 114.09212:3096 127.98679:1944 146.9823:8814 184.07452:10558 195.86864:1900 339.2905:9415 485.26682:23402	2381017	7392286	9160424	6937576	0	6653329	4636724	1011667	998609	3039300	959343	903431	9168702	3100552	6422898	3689686	4729222	4990762	684809	789874	1326710	1217938	2545595	1096387	8255372	7235407	4532544	4392986	61815	8730564	9508867	7224651	10393178	9266038	11942238	13114271	14906029	21367666	10577517
4.632	544.337	LPC 18:1	TRUE	544.337	C26H52NO7P	LPC	TRUE	TRUE	20.23	50.67897:1666 52.64187:1658 57.31282:1478 60.44418:1751 65.92942:1726 68.77263:1573 86.09762:8327 87.75243:1663 88.63538:1816 90.16336:1564 104.10767:10753 118.33801:1620 135.99303:1829 146.98239:25381 157.82327:2044 182.55849:1775 184.07523:16893 269.31339:1922 339.29025:15291 436.31601:2089 485.26645:10268	6136016	7534636	16521896	15642693	56794	7755502	5910812	3532335	10576435	11594854	2188726	3183152	13213765	8447195	8475452	9572786	10266480	7927532	5408582	6738696	4884230	4532351	4022215	1991310	11408517	9159726	8366586	9555308	307058	12258258	12437450	10513202	14078354	13008864	13002672	11806538	21049994	37361156	15698288
4.805	522.356	LPC 18:1/0:0	TRUE	522.355	C26H52NO7P	LPC	TRUE	TRUE	2156.69	52.98774:1696 60.08171:10698 82.61189:1888 86.09795:30990 91.97254:3121 97.91251:1745 101.67677:1784 104.10789:193202 106.55595:2239 125.00101:9529 127.62368:1874 184.0746:405945 230.60231:2015 258.11047:2622 287.91425:2398 339.29059:4654 383.32523:1881 504.34503:12805 522.35626:3613	30631088	65464960	54562524	55624316	1252681	41174880	7764061	10658125	8072982	10230206	7264665	6683547	61762088	35494800	36500904	58396464	63037112	45508816	4333361	6012750	5607197	4787904	4874286	7285730	77809736	59023900	57252608	62586440	3171485	72437648	79492632	65853012	80754160	85198824	160957376	175179104	222170544	288219584	162761072
1.028	520.331	LPC 18:2	TRUE	520.34	C26H50NO7P	LPC	TRUE	TRUE	32.53	51.88117:1680 58.63528:1462 63.51888:1702 65.12202:1760 72.36396:1958 87.04571:1912 89.06056:28373 104.1077:2315 133.08665:12814 184.0742:15535 507.82211:2294	2293203	845725	977989	980536	107150	1589424	2194385	769438	455810	784092	1020968	1136806	1345031	1705977	1533477	2920437	3843422	934210	1253723	4018833	1244637	2216829	1328237	1024648	1565143	1039198	1417158	1511547	80423	1424767	1463242	1717912	2042738	1761120	639236	727556	846143	1010233	961442
1.611	520.339	LPC 18:2	TRUE	520.34	C26H50NO7P	LPC	TRUE	TRUE	3624.99	58.06666:4346 60.08184:35324 60.37025:3763 65.95786:4509 68.38695:4218 74.03467:4252 79.92323:4536 86.0977:197796 104.10774:408424 105.11125:8374 125.00082:82594 152.84427:4899 171.5789:4032 184.07448:3908070 185.07846:54421 186.07797:23119 246.21936:4882 259.04099:4368 267.98529:5645 337.27792:16709 502.33115:23505 520.34619:18504	116884776	143450800	257089008	222880384	121629	159467216	276857248	154690048	385881312	489612832	118134616	129433784	272553472	165309408	177602864	89672512	94125688	71741768	187108432	291068448	231199056	201649984	207759248	141545344	344788416	272318592	252920368	289655712	83312	354229408	373616960	285505760	378428000	337594144	103806632	88835808	158019040	213768976	102487392
2.122	520.341	LPC 18:2	TRUE	520.34	C26H50NO7P	LPC	TRUE	TRUE	65.88	72.44579:1733 86.09778:17639 104.1078:18796 124.05602:1949 184.07462:310577 185.07823:3613 193.11867:1897 290.42334:2389 502.33148:2361	369514	529741	4656126	1464908	57984	615493	6902554	6219082	5334180	16487731	1266185	4014665	5086646	2398278	2849140	527290	396818	853260	5748686	7849040	7029308	8087184	8852443	2752458	889119	4070136	5393120	4836575	91290	9058361	8694389	7125579	6065360	7460846	443214	377781	2330677	2702210	662800
3.566	520.341	LPC 18:2	TRUE	520.34	C26H50NO7P	LPC	TRUE	TRUE	539.2	60.08215:8518 63.97409:1946 80.17325:1753 86.09785:36080 91.97838:2340 98.29034:1762 104.10783:13266 117.34078:2110 125.00099:11362 127.67153:2054 184.07457:762972 210.52982:1978 217.74471:2321 228.96696:1903 252.77864:1764 502.33142:2396	26062942	32267784	66259808	55783344	1029668	36490524	79036728	51116352	141360704	169838288	29491838	34971008	69707608	42129544	40900840	18740354	17930930	12881515	61945676	85389448	71821240	60188392	61352896	39726376	88239408	75723904	67438800	73639568	4536674	88273056	87172600	81379496	88796184	98426272	9028769	10066575	20516946	35359676	15729324
1.798	520.341	LPC 18:2	TRUE	520.34	C26H50NO7P	LPC	TRUE	TRUE	216.11	51.35987:1486 57.03525:1587 60.08215:11412 86.09779:46200 90.6493:1910 91.97838:2965 93.83752:1967 98.2774:1700 99.5359:1656 101.72733:1854 104.10783:111421 125.00099:12758 133.98206:1824 140.80714:2197 166.46725:1858 168.31587:2011 171.10675:1998 174.75821:1836 177.05054:2023 184.07454:813916 184.19778:2016 185.0782:8940 218.15057:2333 226.41541:2006 238.6275:2405 346.74951:1901 429.11111:2344 4…	6066046	15565314	21090096	16975048	65347	12357338	22125156	20920982	45139928	45156936	11997737	12009281	19642322	11778243	11347076	7563553	10455804	6137380	21138938	36106172	22806114	24686846	24780862	10167447	22660128	18836092	24127436	17686926	102656	30904420	30356048	30429446	8802289	27993858	4452268	5448147	11184281	11764198	5904796
3.922	520.342	LPC 18:2/0:0	TRUE	520.34	C26H50NO7P	LPC	TRUE	TRUE	169.41	60.08215:10348 86.09776:28612 91.97839:1965 97.14788:1835 103.75699:1752 104.10783:221442 162.43912:1821 173.08102:1760 184.07457:362196 258.11438:3137 280.67709:1839 337.27225:3272 393.11093:2402 440.25842:2072 502.33145:11601 520.3465:3452	10903028	21742994	29012368	23413662	605112	21524618	25904984	14704743	28871806	36508144	13542395	11570970	24026740	17931542	14699184	15382147	15318431	11251978	15057315	20896542	17954660	18139132	18091608	10714412	26144246	21881744	20145172	22451308	1298632	27163236	27104480	27283534	30617646	32175840	15281488	17096466	21072266	32184282	18640642
1.61	518.324	LPC 18:3	TRUE	518.324	C26H48NO7P	LPC	TRUE	TRUE	5853.51	53.14536:9876 55.62984:9612 60.08194:117228 69.91892:9990 71.07365:15992 74.03287:9504 86.09777:420135 93.63263:9975 95.087:13155 104.10779:1612220 117.2287:10578 125.00108:136252 136.85446:11283 184.07449:6561220 250.26642:11569 258.11032:17936 262.02432:11362 335.26025:11914 402.31024:11595 408.32352:11227 457.40775:11255 500.31912:62049 518.32581:45206	103068240	125952744	344397408	294013344	7183	149238656	87204160	46412920	133566064	166342256	37702172	39730008	255036128	151277424	166846080	198266960	206672064	154144160	62310600	92202208	69099664	60049868	60689656	40983824	253515248	197968112	188650960	214539200	1943	260536864	276003008	210831808	274346560	248737760	168753664	145462912	342617216	448109888	224356224
1.793	518.324	LPC 18:3	TRUE	518.324	C26H48NO7P	LPC	TRUE	TRUE	276.32	52.90624:1646 53.01078:1710 60.08215:8151 61.48891:1580 67.19801:1806 72.18681:1702 85.27691:1935 86.09782:37811 104.10784:122150 121.13885:1622 125.001:10089 184.07457:566298 197.6223:1909 217.93378:1771 235.31995:1967 246.58267:1906 258.11041:2626 280.00928:1872 298.41946:1861 500.31934:4280 518.32599:3278	2971368	9762837	26767672	19073650	1948	3525192	5898917	4574008	13186136	12136337	3106679	2815652	16241106	7110476	9452011	17275542	18859754	9630481	4897746	8931499	5147215	6096878	6155886	2283025	11856988	11866806	12527797	10951142	3785	18590528	20235898	18863480	6109604	18346028	6472931	7679054	21251434	25057570	10594665
2.761	518.326	LPC 18:3	TRUE	518.324	C26H48NO7P	LPC	TRUE	TRUE	468.77	53.4999:1516 54.7914:1791 55.61136:1509 59.44588:1792 60.08214:2998 62.51497:2026 68.53687:1746 80.67052:1724 86.09775:16343 100.85329:1793 104.1077:2185 106.4423:1871 110.1781:1979 125.00098:4417 165.13289:1755 184.07471:323599 263.62469:1982	14195804	17420600	66728872	52104032	618097	22372958	13158313	8940904	26337414	36887024	5245908	6024858	42559704	24032024	23442082	35966864	31755798	24107634	11162424	15555900	12618109	10948025	11303610	7471840	39421740	33247188	27217900	31112486	2416039	38703808	35390872	36559520	38417600	44729036	10936095	12431029	29102432	54371916	26161582
3.051	518.326	LPC 18:3/0:0	TRUE	518.324	C26H48NO7P	LPC	TRUE	TRUE	233.67	60.08214:3574 75.51504:1848 75.97269:2096 79.19036:1882 86.09782:23708 89.22319:1881 96.32041:1855 96.38051:1996 104.10787:165176 112.84604:1865 119.59581:1764 125.00098:4542 133.0005:1865 146.11743:1917 160.34671:2115 182.94986:1726 184.07458:242865 251.94971:1776 285.80374:1897 382.71368:2014 500.31927:3719 518.32593:2399	6745611	13817575	24941600	19371698	237973	14203792	7049674	4028751	8666665	11379573	3771714	3163571	19134898	12098936	10580851	17983894	18145906	13255003	3909663	5000490	4797330	4489400	4569370	2928197	21672422	18685492	16475997	17914314	965228	22584376	20637284	19796572	22377998	26163672	18508898	21302620	32762386	46021940	30290510
5.088	536.369	LPC 19:1/0:0	TRUE	536.371	C27H54NO7P	LPC	TRUE	TRUE	220.86	54.41292:1863 60.08212:3280 73.04835:2876 86.09766:18195 104.10783:112537 128.53922:2066 149.04547:16210 174.18329:1981 178.27:1989 184.07458:138681 221.086:3208 281.05234:35870 299.0603:24248 300.06403:3012 326.96927:2116 344.97415:2341 415.04138:2648 518.35931:2679 536.36646:2546	863591	1644369	1763160	853247	927	1266251	565423	148691	593695	376384	74691	85203	936924	549170	1554335	819333	1398949	1032219	316805	176373	275850	239409	254380	159476	9450078	8033981	6943447	7052000	95536	8831896	8934297	7301296	8254746	9861172	25708402	25973736	34425116	49028008	29572574
1.623	536.37	LPC 19:1/0:0	TRUE	536.371	C27H54NO7P	LPC	TRUE	TRUE	183.93	58.85777:1915 60.08213:3934 66.59293:1831 68.06734:1955 73.04778:2518 75.36339:1758 86.0977:18164 91.05832:2317 95.08614:1997 104.10785:112011 125.00097:3682 149.04539:18297 167.05547:3752 173.77849:2049 184.07454:259002 221.08604:3992 281.05237:27695 282.05121:2139 299.06204:22705 309.23657:1915 341.34473:1926 344.97421:3631 347.22266:17434 375.87601:1733	563945	722870	708340	1001543	0	762213	226161	865504	160348	321588	90113	248696	1027235	833888	1077873	749656	778861	495990	90484	152388	308806	162635	254413	233721	4628596	3762362	3165921	4108277	0	5790522	6536920	4207986	6297002	5387354	11894119	10569968	11882250	12887064	8912610
5.664	552.401	LPC 20:0/0:0	TRUE	552.402	C28H58NO7P	LPC	TRUE	TRUE	68.21	69.07112:1963 86.09763:8788 95.4893:1688 104.10777:66973 109.24515:1731 113.35941:1857 169.29561:1843 184.07457:89531 184.22621:1970 195.1194:1834 230.01549:1859	1924316	3538151	3896629	3444216	4344	3650478	3386159	2009172	1818886	2441190	1869311	1524171	2253371	1516542	1641677	3265158	3575236	3440740	1172832	1421104	2359113	3315926	2527927	1391151	4371611	3768422	3190670	3597861	14452	4358438	4616376	3438250	4056352	4490826	5254350	5096598	8803118	9008009	6395748
5.301	550.386	LPC 20:1/0:0	TRUE	550.387	C28H56NO7P	LPC	TRUE	TRUE	109.02	54.53724:1579 69.9794:1663 86.09761:7056 89.06112:2221 104.10781:56912 150.85663:1766 168.52934:1926 184.07448:115112 237.54727:1997 332.0751:2045 450.83615:1898 532.38306:2122	3818344	5427672	8022606	7614420	973	5285189	2347849	6421736	2212852	3121016	4602829	2493176	7186904	4364647	4370942	4324244	4594012	3567693	4952402	3317240	6448229	9595839	2672578	2648459	8366852	7213228	5739302	6381190	55786	7328093	7429786	6837014	6321602	8094144	14312054	14167105	18230632	23216312	12692128
4.844	548.37	LPC 20:2	TRUE	548.371	C28H54NO7P	LPC	TRUE	TRUE	51.87	51.88047:1597 56.084:1585 77.49049:1731 86.09766:4462 89.93162:1913 104.10773:11314 137.77937:1994 144.28052:1720 169.32281:1619 176.24669:2161 184.07452:138473 186.74675:1804 187.14676:1767 269.7626:1958 514.49725:2384	4466252	5615752	13428186	12494421	56968	8848066	10195469	5808200	19502384	23248780	5229572	6751254	13430486	8061464	8861149	3787403	4059430	2947216	6390886	9659115	9472085	8279548	8785077	5824263	9735788	8302338	7456962	8009612	199783	10326512	10366607	8390203	9880826	11184945	3899076	4137914	6359918	10932951	2835489
4.269	546.355	LPC 20:3	TRUE	546.355	C28H52NO7P	LPC	TRUE	TRUE	185.92	60.0817:3588 60.59647:1765 73.71492:1818 86.09769:20417 104.1077:4081 114.09212:2469 121.48988:1802 125.00098:4201 145.04123:2180 184.07454:445794 184.32585:2067 291.93597:1826 409.24075:2296 459.01724:2489 515.05096:2081	18666334	22459924	68726336	61650412	666766	31558132	9844301	8569644	23520716	42646616	5523534	4830686	47283380	28641590	30141664	34211092	32572172	21377906	9952435	13574583	16201313	13764110	13946913	5303965	29050810	25641470	22678636	24070558	1359017	30906282	29932382	26761434	31085824	35004916	12745568	13733460	32486054	54204544	21708618
4.506	546.354	LPC 20:3/0:0	TRUE	546.355	C28H52NO7P	LPC	TRUE	TRUE	96.48	78.63456:1852 86.09766:7975 89.06116:2504 104.10783:46085 184.07457:103377 251.40823:2042	4185300	11627404	14529744	11397860	102575	10072971	4394126	2799530	1837171	2555122	1574469	1644467	12565523	8591613	7553172	10882044	11538162	8342488	2494439	3424266	4394891	4494253	4223304	1126652	7973074	7285129	7063961	8149924	314160	9761898	9466791	8810233	9745535	10737560	8970695	10521650	18267452	25289788	12746222
2.117	544.339	LPC 20:4	TRUE	544.34	C28H50NO7P	LPC	TRUE	TRUE	40.67	51.59912:1450 53.07341:1747 82.9741:1914 86.09686:4226 102.00618:1745 104.10789:22639 168.94511:2052 184.07439:78545 191.60527:1874 369.6442:1919 384.30203:1998	728928	1523657	12429397	2313740	0	1653877	5049064	853308	13485268	13158331	5341976	4746346	1814256	1083009	7060821	1150304	1439627	5511148	3428778	6046316	8826964	7814709	10586310	3174391	5654146	1138406	3476692	5443423	2521	2123726	11896504	11753591	9366193	9328303	4568914	6610466	8671352	2154152	1812396
3.583	544.34	LPC 20:4	TRUE	544.34	C28H50NO7P	LPC	TRUE	TRUE	474.37	58.73632:3141 60.08187:31051 71.0742:4359 74.33465:3972 86.09775:135449 104.10786:39751 125.00092:43709 135.51744:3361 139.40408:3469 145.63611:3210 178.93329:3488 184.07448:2566987 185.07573:3505 252.27611:3326 299.67493:3365 312.44345:3859 330.44534:3518 349.39777:3346 526.33014:6082	58067424	71078112	164656000	144750080	2387814	100674032	52582872	33745696	97789976	114758368	20351168	22180766	123478248	81578488	81521000	70955304	62804692	48944944	39653832	48246464	51820940	43416708	44408356	27212196	92854120	80536920	72305496	78600152	5154519	92858224	93737776	86288480	92441144	104681792	38734908	42559936	78324720	126511984	58617936
1.798	544.34	LPC 20:4	TRUE	544.34	C28H50NO7P	LPC	TRUE	TRUE	295.44	60.08227:20917 71.07423:3034 86.09781:81733 91.97251:3111 104.10782:324576 107.25623:2450 125.00101:31040 181.02643:4513 184.07451:1202034 249.91388:2259 258.11038:10086 276.32639:2475 462.61057:2377 526.33038:7961	20918356	48239508	65954888	62594856	0	17229930	23175228	22235328	39162280	40643036	15039245	13474421	52834420	32702544	30081076	35198600	40850828	23100530	18491880	27750494	24080986	29943464	26846314	12175651	30500614	35845632	36625336	27686058	0	46824140	46436676	47895808	13477929	42217380	19509698	25376230	46056700	45842740	24520676
1.611	566.321	LPC 20:4	TRUE	566.322	C28H50NO7P	LPC	TRUE	TRUE	412.81	58.04992:1594 71.46515:1690 86.09766:7194 91.97337:2757 102.60097:1858 104.10777:27460 114.20436:1895 146.98248:23161 179.27213:2024 184.07457:10347 186.10699:2427 383.26114:4558 425.33383:2499 507.24747:12248	2644656	3030494	6432174	6085356	0	5536898	2524522	1588814	3244130	3533976	1182797	1264892	4338628	3070450	3909326	3273449	3135291	2767111	1792795	2142412	2275906	2336710	1836128	1440129	4239018	4256536	3539698	4510378	0	6140782	6005175	4985763	5507876	5029138	4547722	4958677	8277974	8876898	5943268
3.898	544.34	LPC 20:4/0:0	TRUE	544.34	C28H50NO7P	LPC	TRUE	TRUE	316.01	53.86999:1598 60.08225:14141 86.09779:42072 92.10651:1769 98.15276:1806 104.10784:282891 116.89718:2170 125.00098:12349 127.57852:1837 157.48537:2048 169.43567:2021 184.07455:492930 214.57373:2303 229.40132:1818 258.11038:2739 289.22061:2024 437.44202:2178 526.33038:2854 544.34827:3332	33929772	76849384	79654288	69817024	1309623	80891768	44891224	26992106	34221944	43830852	30705676	28290096	64364012	43477660	40189412	49792008	47519044	37757604	21538942	29127430	37197796	39885796	34155672	25520628	63290176	56259348	50576896	54626388	3231970	69100480	64947244	63735424	66746200	77570896	68977840	82489280	83713816	105227280	69166920
1.611	544.34	LPC 20:4/0:0	TRUE	544.34	C28H50NO7P	LPC	TRUE	TRUE	3832.76	60.08189:163126 66.07487:18839 74.17687:18010 86.09778:602175 86.77519:18608 90.13414:17175 96.67101:17229 100.15471:18518 104.10783:2681373 108.83475:18320 116.41914:16916 125.00108:179476 179.25612:17321 181.0264:23687 184.07451:7892739 204.42516:21176 254.44101:20238 258.11035:39312 272.0972:17766 409.44492:21864 468.65231:19214 526.33026:31994 544.33612:31629	312847936	410069408	735964096	653336704	0	533137472	285195776	154718272	346348256	457498880	152217664	141717504	589710976	377932768	420228640	352245632	357246624	288369440	168590768	237277808	253699248	234888192	231854784	162906656	527364672	419273088	386789696	442188000	0	541692288	575837056	437745536	582914496	517725504	452030464	397546496	629695104	779986176	413155936
6.022	580.432	LPC 22:0/0:0	TRUE	580.434	C30H62NO7P	LPC	TRUE	TRUE	256.51	51.61565:1500 56.44382:1893 60.08168:2409 72.51071:1954 84.35674:1840 86.09762:7415 88.87488:1807 90.10005:1693 104.10777:62297 121.56228:1858 137.41801:1927 184.07451:73006 203.94365:1922 490.31403:2068 580.43951:2303	2358956	3934832	4652649	3746298	5467	4775713	5736321	2911536	3577545	5064804	3827344	3192225	2973297	2069567	2041592	4031483	4515413	3761271	2464154	3247282	4770532	4448572	5523598	3541732	5973408	4692021	4903345	4518694	11838	5823221	6237358	4947543	5977924	5899694	4563227	4271120	8227622	9394130	5827881
1.614	572.369	LPC 22:4	TRUE	572.371	C30H54NO7P	LPC	TRUE	TRUE	25.72	60.08215:3320 86.09778:19962 101.61942:1962 104.10788:17606 125.00101:7996 184.0746:435786 252.7177:2428 332.68448:2050 343.16446:2077 451.91873:2509	1578338	1803593	3763851	3520815	1175	2631118	4004876	2484572	4664327	7463180	2256205	2277137	4519662	2725884	2890529	1885912	2046355	1037216	2746865	3742351	4500663	4079340	4084978	2728113	4181924	3357133	3131044	3747793	775	4797627	4508720	3566652	4112750	4459558	1283210	975818	1253403	1333253	864377
4.698	572.371	LPC 22:4	TRUE	572.371	C30H54NO7P	LPC	TRUE	TRUE	63.39	55.52063:1638 58.67706:1601 61.51454:1479 64.19257:1674 65.39605:1811 68.26914:1774 81.68891:1881 86.09766:2938 88.86063:1669 101.16624:1778 144.17703:2280 150.81981:1812 182.7084:1813 184.0746:108925 220.52599:1945 249.96643:2144 527.11017:1983 571.22693:2154	950556	1269037	3132317	2837253	0	2072633	2578100	1643882	5484612	6348028	1238455	1488099	2762023	1727326	2033756	903916	888634	542111	1946957	2986238	3545279	2787880	2869490	2028899	2892794	2607480	2246884	2546615	50038	3116298	3113444	2543775	3243450	3509621	714110	648760	945638	1541042	404283
6.388	608.464	LPC 24:0/0:0	TRUE	608.465	C32H66NO7P	LPC	TRUE	TRUE	69.5	50.42502:1829 86.09763:3030 104.10787:33891 184.07425:45467 256.40399:1946 273.70923:2018	535642	899695	2321400	1974683	0	561029	6357032	2879108	5243878	7009884	4098054	3438402	562408	810148	483096	1088140	1707044	769737	2560157	2777064	4244536	4121083	4273919	2848601	1908688	2192643	2809916	2726929	27467	3534904	2581069	1889403	3041176	2111736	1324306	1371555	1099555	1788018	1551657
1.61	426.261	LPE 14:0	TRUE	426.262	C19H40NO7P	LPE	TRUE	TRUE	45.9	56.07125:1330 60.592:1540 62.06131:11201 62.99448:1431 79.9565:1448 81.07059:2866 88.34014:1564 95.08703:2129 101.0611:6431 155.01242:5877 164.45473:1514 225.69977:1682 227.39766:1601 254.24849:11897 285.24536:153291 337.88989:1789 365.20901:2419 409.12305:1721 425.31711:2052	1982162	2419990	16577737	14812541	793	4128170	1679742	525249	2777218	3634261	521371	391166	9049611	6160696	6043632	6713326	6071124	4866674	1022423	900841	1004544	697488	1328833	844713	6360636	5107318	4671065	5440266	0	7075226	7160140	5106228	6567852	6502568	4326784	3577590	6644461	8819356	4410976
2.722	426.262	LPE 14:0	TRUE	426.262	C19H40NO7P	LPE	TRUE	TRUE	10.04	72.31262:1604 87.85469:1333 111.95319:1569 149.14911:1700 169.93674:1624 216.54292:1603 285.24506:30885 318.38867:1812	404127	654158	6633918	4999428	3893	1304364	300041	58622	586229	1212618	59561	28856	3016395	1831075	1530238	2244094	1853465	1425702	155722	63542	167545	71998	260542	122322	2062991	1626984	1300868	1503025	48829	1865430	1483163	1707839	1762437	2035180	907751	1087646	1340530	2500646	1868320
3.644	440.276	LPE 15:0	TRUE	440.277	C20H42NO7P	LPE	TRUE	TRUE	16.49	63.55635:1383 78.89045:1559 299.25769:24829 352.54718:1651	73952	96309	1755528	1458838	1751	256988	33065	13066	4591049	4310272	69578	257501	816171	529283	870211	736009	489093	330764	287341	287956	577831	337539	12443	306089	1451612	1151530	973235	1164361	15364	1264344	1235809	1196879	1248677	1411772	1576101	1882089	4064303	6588880	5344936
1.611	440.276	LPE 15:0	TRUE	440.277	C20H42NO7P	LPE	TRUE	TRUE	44.64	50.75228:1499 55.06164:1393 62.06082:5790 64.24281:1375 75.19302:1412 76.97993:1559 81.07056:3025 89.06112:2137 90.57401:1544 95.08699:2565 109.10122:1765 132.26306:1670 145.46291:1603 155.01236:7132 190.09241:1762 268.26431:6223 299.25742:123671 379.2226:2180 440.3371:1901	417473	508246	3843586	3607256	687	849870	125147	7814	525859	1486896	42608	82933	2394980	1310216	1497331	1975843	1778716	1481543	90404	254140	172440	130409	110292	160269	3546123	2777648	2551828	2829466	0	3737669	4008627	2927417	3812839	3266466	4520072	3785516	10725300	13536719	9530587
4.593	454.292	LPE 16:0	TRUE	454.293	C21H44NO7P	LPE	TRUE	TRUE	197.93	57.07121:2156 62.06149:14982 62.3554:1497 71.08673:1831 81.07127:1915 89.06033:3458 93.35399:1658 95.08701:3560 117.29134:1780 133.0878:2437 149.11107:1689 155.0106:11933 209.16603:1863 282.28058:14836 306.68909:1859 313.27283:219196 413.26685:2578 454.35208:2817	17942460	23552806	174995264	162905920	630284	36815192	24428780	7427518	42863324	53900048	6742714	5376362	88260000	60309684	56582244	76185104	63689412	46717768	13729929	12829750	15049650	11806823	17930982	8515349	63115716	54379968	47221500	50214832	2121023	61579492	60516688	55498344	61717404	70357072	32952250	35526724	56273824	83188696	47015204
1.803	454.293	LPE 16:0	TRUE	454.293	C21H44NO7P	LPE	TRUE	TRUE	66.95	62.06084:1521 62.18483:1386 74.05887:1587 77.67387:1555 112.75739:1575 225.73511:1806 263.88876:1675 267.29599:1684 313.27267:38868	1643337	3003796	20744472	18739088	0	4305856	2669066	1105639	5762214	7125320	866169	502909	10298114	5766364	6738560	8386868	8528486	6627537	1634007	1776514	2165870	2060128	3116510	890575	5290878	5742625	6450430	4736877	0	8872943	8432565	8981481	2521331	7138718	2564964	2816139	5093799	5757382	4113347
1.611	454.294	LPE 16:0	TRUE	454.293	C21H44NO7P	LPE	TRUE	TRUE	2905.64	57.0708:4003 62.06137:18639 62.97172:1562 69.07112:2366 81.07127:2872 83.08678:2329 89.06034:2101 92.62176:1791 95.08701:2226 109.10233:2156 155.0108:15378 184.07452:3618 198.05246:1881 216.06616:2685 282.28271:12436 313.27295:245309 313.44119:2019 336.28152:2033 436.3334:2315 440.5564:1923	26005792	29297844	206295568	192954736	0	48429708	27691142	8342284	42929888	62297652	8208821	6668436	109336688	69036896	73312176	87321288	78877032	63442060	16663786	16352195	18459182	13410478	23320254	11284298	80854280	66206940	59127324	64343868	0	82826064	89566824	66504976	92291696	78371976	43254768	37561836	56940668	71870352	47750944
5.301	482.324	LPE 18:0	TRUE	482.324	C23H48NO7P	LPE	TRUE	TRUE	254	57.07079:3886 60.53788:1580 62.06135:12239 69.0711:2052 71.08672:8705 74.09755:1983 80.0508:2236 81.07125:2166 85.10236:2836 89.06122:74615 95.08611:2138 97.33245:1706 97.94737:1929 109.10122:1860 110.15613:1733 133.08644:46251 145.37476:1829 155.01086:12777 158.39081:1708 172.98378:1942 177.11304:11066 178.62268:1640 184.07446:2503 195.12451:2479 239.14917:2283 267.26691:1929 283.17728:26345 289…	12269268	13814974	148962624	136187232	188093	22667016	25355176	10216720	45572108	64622672	8230972	9367798	59735860	27856880	41978496	50712888	45105076	25115672	16159296	17605216	21628172	17189696	19011464	12880582	51662716	44702940	39159568	40172812	750821	49807412	51256400	41034368	45215948	51292908	21327140	19828988	38619840	51515968	25328586
4.827	480.308	LPE 18:1	TRUE	480.308	C23H46NO7P	LPE	TRUE	TRUE	2421.46	53.51698:1532 56.46274:1676 62.06084:1626 76.34524:1551 77.01135:1659 89.06114:2885 91.98004:2134 125.1655:1943 190.0378:1725 339.29114:54210	53224888	52030716	448883520	431255680	1288847	90762848	34017152	11537072	76367880	87533392	10712647	9920770	304296544	200432752	213314768	226042560	197443888	155725440	25339004	22813470	23260458	16712055	29609528	12376527	210548720	179086656	159508192	165865040	6251504	203159536	208306480	175376448	204265952	227254880	213203552	176970432	203991008	340112224	221579584
2.129	480.309	LPE 18:1	TRUE	480.308	C23H46NO7P	LPE	TRUE	TRUE	99.78	50.54718:1489 60.71029:1648 69.70155:1645 94.3196:1554 104.46631:1537 111.9285:1883 114.83785:1991 129.06337:1969 307.84372:1887 339.29099:49853	352223	1447736	15243057	5473174	0	1018041	997334	193039	1215683	3521833	196317	113524	9708444	2066041	6066878	5412796	6254814	4157422	289363	420604	872697	1006703	1635721	110748	4626331	3665650	4307020	4447318	0	8245258	6379032	7020501	4804043	4931709	4160702	1117687	6690804	6895438	4849042
1.804	480.31	LPE 18:1	TRUE	480.308	C23H46NO7P	LPE	TRUE	TRUE	297.97	50.13961:1629 51.81:1508 55.79392:1328 58.10784:1529 75.00786:1529 82.43483:1947 83.08607:2028 89.39289:1734 91.97168:1789 92.43857:1747 138.99292:1845 230.31357:1817 339.29074:66100	4815978	7501118	50187380	44093096	0	9607616	3898114	2072904	9330537	13102577	1312956	943863	34256832	20081690	21238338	25625876	25729612	20066800	3297571	4324692	3439704	3116738	4903918	1500331	17915894	17340684	18474842	15154437	0	25476472	24050830	25880444	7290619	21924576	15523400	17177376	24233252	31196462	23616314
1.613	480.311	LPE 18:1	TRUE	480.308	C23H46NO7P	LPE	TRUE	TRUE	4757.62	62.06141:43572 67.05507:5413 69.07112:7345 81.07058:21360 83.08678:5314 93.07062:4625 95.08701:22413 97.10156:4766 102.05605:4170 121.10217:6781 123.11776:4211 128.07059:7430 139.97568:4025 149.13353:7326 155.01064:36563 247.24501:7256 265.25201:23675 308.2963:44144 337.27216:7235 338.27896:7505 339.29062:760640 395.21149:3959	56431276	63672692	404138528	381817024	0	91619008	38691032	14355693	60273080	91106920	11125099	9823006	285627488	185099360	181066992	206473376	183630384	154796064	29323028	28869954	27740564	19815240	31953924	14856730	202826176	167022560	149471632	166345248	0	209960512	221993872	174761696	231718720	194486016	192832832	167014736	225024688	299713760	210499504
4.675	480.317	LPE 18:1	TRUE	480.308	C23H46NO7P	LPE	TRUE	TRUE	535.94	53.35772:1470 54.91011:1536 56.32342:1722 60.82489:1677 66.18052:1618 80.3438:1596 81.07135:2199 84.65228:1627 91.97343:1848 95.0871:2520 113.68531:1661 114.98278:1659 265.25635:2138 308.80411:1835 339.29132:70470 347.00101:1868	3154782	4941200	10935945	14247765	74069	2774151	3503903	2943842	4117189	6844076	986121	573546	8039941	5655333	8020364	6253659	6204496	4217726	2294902	3334252	2430256	1732612	1010768	1408537	6562560	6387171	5972941	6546688	791348	8102807	7809506	6521954	9027656	9309894	22813870	18187732	74384016	63873444	21594470
3.498	478.292	LPE 18:2	TRUE	478.293	C23H44NO7P	LPE	TRUE	TRUE	165.48	52.54822:1413 55.05549:1503 60.34497:1617 60.59203:1480 69.07171:1943 70.1597:2163 75.89554:1448 80.21824:1446 81.07133:2804 121.10351:1645 175.12479:3277 337.27841:50778	1638841	2741247	9584717	8219689	23189	2841337	16061291	6811998	27409174	39129816	3671547	3735756	8701458	4756870	4396835	3308667	3033252	2329098	10001691	12988242	10482236	7362034	8210282	4552425	17067112	14439825	12324784	13048927	706536	15617098	15076999	14378136	14993423	17256750	2575795	2924942	7511861	12532938	6159271
1.611	478.293	LPE 18:2	TRUE	478.293	C23H44NO7P	LPE	TRUE	TRUE	1823.26	60.15641:1592 68.19482:1600 81.07127:4139 92.08219:1671 95.08614:7396 104.76057:1994 109.10233:2828 119.12827:1801 135.11887:2254 176.27771:1649 337.27795:76807 441.65472:2123	21680084	23460604	143520256	134055984	0	41057900	60303388	24754138	102125496	147003792	18642354	18125554	106878808	67444040	71588920	64247788	58422420	48413256	42270668	53907076	43689812	32431818	44449488	23315558	99154648	81700800	71865160	81043528	0	103749360	109409648	83365880	110494744	96166920	27944386	22595680	48598128	69738504	41001572
1.802	478.294	LPE 18:2	TRUE	478.293	C23H44NO7P	LPE	TRUE	TRUE	90.42	57.0708:1558 62.0613:2751 67.05558:4109 69.07111:3352 79.05551:2427 81.07127:9822 83.08677:2497 91.05584:1906 93.07061:1973 95.08613:9851 104.00903:1916 107.0868:2464 109.10233:3392 112.74036:1722 121.10216:2434 123.11775:1676 147.11758:1896 201.9528:2042 263.23944:2183 306.28195:3664 312.49594:2039 337.27228:148350	909604	1950688	12792540	10650836	1398	2926250	4613672	2788742	11583664	13002490	1378404	1429695	8873259	4655196	5207359	5314268	6027882	4010944	4016641	5566638	3890908	3704037	4587436	1450270	4710415	5159253	6533486	4277794	0	9020043	7897028	8569103	2495853	7190350	1105986	1498766	3592768	4032739	2858604
3.861	478.294	LPE 18:2	TRUE	478.293	C23H44NO7P	LPE	TRUE	TRUE	228.37	59.87551:1325 61.09886:1567 63.60925:1380 80.57235:1769 202.95279:1781 337.27261:19925	6365036	7302153	63478848	57348516	207393	15170247	9510023	4484864	20797244	28445006	3359811	2676273	40418308	26987324	24857990	28262774	23723810	18264340	7678244	7210628	7760117	5629448	9424718	4335906	26246300	21787470	19117644	21383334	939580	25242480	24106182	22569846	23444502	28019698	6402426	7022374	11902727	20053332	14422302
1.809	476.277	LPE 18:3	TRUE	476.277	C23H42NO7P	LPE	TRUE	TRUE	50.88	55.12296:1483 68.43047:1697 81.07063:2099 87.18533:1770 147.11766:1585 335.26068:14870 336.72665:1753	840924	2067334	12935426	10269605	218	2555406	1477554	3163173	11088153	11727765	1571904	1277941	7413954	4594134	5295128	7115421	8159432	5511134	3776305	4532896	3987170	3434965	4396832	1409039	4528384	5834678	6957341	4745252	9771	8324784	8493514	8150587	2246845	7479324	1520659	1969185	5357944	6349048	3902168
1.609	476.277	LPE 18:3	TRUE	476.277	C23H42NO7P	LPE	TRUE	TRUE	1085.75	67.05558:2334 76.36548:1939 81.07127:2174 93.07146:2039 95.08613:2861 97.90511:1758 105.4874:1740 107.08575:2108 121.10216:2543 131.02678:1702 335.25934:20142	21713202	25798330	150428800	145191856	1568	43801856	76498960	32106964	123358592	171187792	22963770	24198292	120451808	75878200	83202480	95126216	91775048	72281408	45869480	61870496	54160500	43027744	50978892	27207422	106078248	88846632	80940744	89238416	0	114099784	118646240	92543224	118125928	105693752	39497880	34052008	77151104	106884184	68823184
2.985	476.278	LPE 18:3	TRUE	476.277	C23H42NO7P	LPE	TRUE	TRUE	79.82	62.08587:1476 74.1805:1686 81.07056:1831 88.42365:1775 234.96761:1869 335.26144:14136	3587014	4408614	40845396	35257764	126943	9017767	3602603	2101734	8273600	12157866	1512942	976546	28306186	18213848	16190895	27797364	22071912	17963592	2865917	3216102	3082964	2567208	2927504	1649369	17284780	14535443	12292716	13163817	611051	15725238	14382708	14676096	15778417	18457492	6440750	7413318	13224755	22547262	18963886
2.707	476.279	LPE 18:3	TRUE	476.277	C23H42NO7P	LPE	TRUE	TRUE	70.38	57.36102:1305 60.53836:1492 67.0556:2240 81.07059:4071 93.07063:3063 95.08702:2545 109.10234:1879 121.10091:2861 131.08656:2612 135.1174:1855 163.1483:3630 243.20963:3551 335.26102:32357	1463147	2471028	11998073	9215879	48949	3176665	11651819	5927368	22213232	35544812	3569473	3507503	8571984	4487307	4273244	4654194	4353354	3087624	7523802	9602834	9478110	7543274	8111842	5066982	12994020	10730256	8195410	9323769	699155	11353377	10009604	10660989	11479165	13401917	1833033	2343958	5137632	9295714	4836841
1.613	494.322	LPE 19:1	TRUE	494.324	C24H48NO7P	LPE	TRUE	TRUE	161.97	91.97249:2083 103.12533:1668 158.76773:1644 163.49666:1695 184.07448:2019 212.84323:1875 353.30862:21224	2381621	3013590	7479622	6667898	605	3984752	1903526	769568	2484368	3624254	688618	534009	7096522	4208451	3976326	4014463	3974019	3099916	939130	1531726	1209888	1317258	1301161	488671	6874965	6098854	5267114	6129018	3618	8780050	7969808	6557915	8372904	6950222	8930383	7771776	11994183	16717306	12805129
5.12	494.324	LPE 19:1	TRUE	494.324	C24H48NO7P	LPE	TRUE	TRUE	182.81	55.37494:1484 62.06131:3731 65.26632:1619 68.764:2021 95.08615:3243 103.48387:1840 108.35716:1656 112.06449:1709 131.10509:1722 136.06223:24027 137.06886:2689 155.01242:2098 174.20299:1995 184.07455:4335 211.10464:7567 322.30948:2216 346.81689:1870 353.30829:54775 383.64566:1761 494.31326:3373	616166	654300	7052068	6601339	7462	1417150	711138	267064	1466024	2153627	277354	138234	6233528	3477717	3977172	2958024	2620650	2260725	468571	506474	603248	466540	610932	323032	10085905	8335000	7133380	7101058	152306	9455272	9426957	7210190	8291011	9605028	14773033	13816324	23261510	35860456	26612318
4.496	504.307	LPE 20:3	TRUE	504.308	C25H46NO7P	LPE	TRUE	TRUE	36.41	56.0816:1664 60.27963:1419 134.39191:1987 363.28824:12656 375.17206:2596	2120348	2407962	24735922	22020956	19668	5914792	4645087	4308591	1456476	2477898	2454017	2380117	13812544	9371672	8877567	11980097	10326759	7865018	4759426	5675398	543746	276147	674820	230897	6461404	5594611	4776980	5072377	115980	6102974	6138707	5599654	6053623	7394472	3274402	3625595	6460338	10182660	6043274
4.231	504.309	LPE 20:3	TRUE	504.308	C25H46NO7P	LPE	TRUE	TRUE	19.78	54.03799:1507 59.86979:1520 67.05557:3724 69.68826:2168 73.37215:1556 73.6969:1489 81.07126:4048 95.08611:6638 100.37561:1733 107.2067:1621 146.89948:1700 156.74008:1764 363.29004:58782	921358	1475526	6979144	6542978	51206	1659856	796171	170913	1707452	2146728	81402	70269	4441644	2573612	2455072	3548190	3822785	2478135	369716	467512	1179334	859659	279979	92898	3229743	2779434	1799430	2415138	43787	3109366	2961465	2762328	2863995	3497825	2698104	2998405	7547592	12315849	3993612
1.8	502.292	LPE 20:4	TRUE	502.293	C25H44NO7P	LPE	TRUE	TRUE	163.88	51.50821:1556 59.79036:1581 60.61571:1565 66.738:1585 76.95882:1899 81.07059:2654 95.08614:2236 99.12743:2083 182.39021:2008 206.70335:1903 314.21103:2054 361.27576:11545 370.30576:2023	2872454	6199061	24290928	25018586	0	8041305	4854872	3335242	10663972	12697233	1801468	1337586	17734016	10138342	10704658	13552755	13809247	10090499	3859700	4578532	4077100	3614547	4178952	1491857	6846480	8148350	9806221	7340360	0	12545942	12260337	13134588	8719510	11849157	5880088	6828708	18470236	19188756	11097948
3.522	502.292	LPE 20:4	TRUE	502.293	C25H44NO7P	LPE	TRUE	TRUE	368.5	67.05562:2016 81.07062:2479 95.08706:1768 103.65385:1675 105.07047:1845 119.0864:3360 131.08661:2165 206.70345:1926 308.98416:2040 361.27499:15794	9820738	16151277	57794524	49418800	371642	18182440	17962766	7544475	27431406	39749804	4745466	4472266	37111020	21920110	20458748	25673066	22773618	17521442	10126784	11954904	12017369	9229141	9244227	5265916	30503098	26425172	21636528	23120024	1402981	27515116	27420376	26229852	26519176	30499950	17812226	20248844	46099128	72035536	34709576
1.611	502.292	LPE 20:4	TRUE	502.293	C25H44NO7P	LPE	TRUE	TRUE	2526.29	51.85783:1442 57.76326:1443 67.05565:2355 71.29246:1789 79.05559:2431 81.07066:2039 88.07699:1620 91.97176:2104 93.07156:2108 98.40974:2291 119.08646:1963 361.27451:14602	50968240	70168904	268969344	252042512	0	102276512	64051640	26788860	96539696	139166800	21581280	20290678	201450128	126731144	136660272	139979824	138473952	110279192	37548340	48442164	45817532	36992148	41902692	24621296	135490656	113674920	102287944	112051360	0	142545424	150965264	117817104	144506144	135781360	101545616	90165296	193307648	255488352	137924880
3.836	502.292	LPE 20:4	TRUE	502.293	C25H44NO7P	LPE	TRUE	TRUE	158.36	57.40347:1465 58.5298:1475 59.74959:1732 62.06129:2342 72.98505:1950 91.97836:2127 100.08725:1862 148.84203:1881 213.96683:1794 361.2757:8300	8103591	11161677	63540748	58688820	294361	20446468	5787230	3001930	12099907	17561200	2210425	1200504	46579780	31235484	28204724	35445460	31053994	23764574	3942827	3991580	4844721	3375723	4922846	2279161	24132652	19694978	17155686	19127090	807887	23124452	21455164	20521294	21769084	25454970	14787392	16573005	26945464	39221144	26246942
6.085	538.386	LPE 22:0	TRUE	538.387	C27H56NO7P	LPE	TRUE	TRUE	157.62	62.06131:2310 62.74297:1562 71.6178:1922 74.09637:1763 75.68586:1621 86.67564:1723 91.97922:3719 100.49021:2027 108.73686:1781 112.10051:2204 125.7573:1891 155.01242:2069 183.53568:2032 206.24753:1964 223.06667:2558 260.11523:13175 281.05206:4388 283.0513:2366 301.06247:2796 340.64606:2199 366.37683:7152 393.74023:1955 397.36636:66940 408.83279:2166 410.34232:2070	1366210	2044513	11197765	11188668	4247	2849349	3251538	2008527	4196808	5890477	2406287	2852860	5766763	3771919	3814603	5004434	4650210	3739418	3019009	3590930	3713625	3552343	3316744	2182288	5553248	5142142	4272662	4267112	9285	5609409	5738819	4811952	5938868	5543239	1850435	1751851	2753292	3730038	2329817
0.898	244.08	LPE O-2:0	TRUE	244.094	C7H18NO6P	EtherLPE	TRUE	TRUE	17.06	51.0689:1102 53.47837:1116 55.09809:1214 59.86848:1140 64.40085:1277 67.42741:1248 70.0661:7403 71.03446:1286 72.08174:227733 84.08186:6443 90.09211:11164 91.92065:1231 112.97688:1330 116.07204:2741 141.04829:2676 147.07527:2512 160.70547:1399 180.19763:1438 200.12254:1445 209.09145:1660 226.0829:2296 226.1216:1665 227.10194:1788 244.097:22259 244.1295:1707 244.16568:2832 244.20911:1581	1119384	1033157	1735878	1304545	0	1364098	676911	498111	2261013	3104703	331192	815182	2027626	1470006	1447768	1156060	924605	862755	321157	390069	346024	735282	466002	370334	1012485	560377	707183	1110088	4492	864807	1039546	490097	860030	805206	31626	17626	94262	141996	306393
0.881	258.109	LPE O-3:0	TRUE	258.11	C8H20NO6P	EtherLPE	TRUE	TRUE	660.36	52.70392:1193 58.02353:1212 60.08218:5951 63.91885:1164 76.95503:1350 78.03489:1256 86.09766:19083 91.10786:1282 102.79646:1533 104.1078:561238 124.58326:1367 125.0011:22587 147.09909:1366 184.07454:23466 193.46539:1437 199.03967:1570 206.79373:1572 257.30606:2206 258.11063:118028 258.27979:2959	20529066	17081196	63595924	9905097	607186	28007742	50000700	45076108	87394008	50327796	80101264	73159520	52432464	16920236	15881159	13519566	23464658	9465441	21317142	27389266	24677000	65588444	38842628	51322424	518214624	109914144	355874784	550933440	3808917	382232448	514773408	159737392	407175936	397506144	2906325	3182836	10008856	9999380	16508890
1.293	258.11	LPE O-3:0	TRUE	258.11	C8H20NO6P	EtherLPE	TRUE	TRUE	36.88	51.006:1107 60.08173:1380 86.09769:5764 99.17619:1257 104.10793:194454 120.06116:1446 125.00105:3089 144.08516:1293 184.07463:7552 258.11072:48004	141503	93426	911382	20502	53372	0	286908	141747	330435	668805	1069183	167084	461435	23465	48426	45534	138890	0	75997	133587	34186	652950	268740	767158	25036544	2954962	12759633	22690176	93514	15811056	8854295	4642426	12233048	11267716	74416	153619	143200	444025	579414
1.466	258.11	LPE O-3:0	TRUE	258.11	C8H20NO6P	EtherLPE	TRUE	TRUE	22.26	51.43258:1126 60.08173:2521 66.39857:1291 74.06314:1188 76.81882:1259 86.09768:5670 91.7271:1161 104.10786:227042 125.00105:7277 184.07462:8052 196.92859:1492 207.89238:1535 257.30603:2021 258.11072:47277	46430	24070	139884	37851	32542	17763	85826	255311	1886398	431312	1015426	1244640	271926	42162	139126	0	21970	14879	116809	259687	331745	566552	112196	1017134	8787654	1007542	5790159	6521766	31927	7258101	14207841	2109531	9767627	4857763	76638	53154	227903	121611	142183
5.679	374.326	MG 18:1	TRUE	374.326	C21H40O4	MG	TRUE	TRUE	138.13	54.95912:1450 57.07123:9839 67.05508:3581 69.07114:3753 71.08675:8145 81.0713:9203 81.84107:1588 83.0868:6131 85.10167:2262 89.77732:1366 92.33752:1521 95.08733:12907 95.23055:1429 109.10236:5750 138.98053:1773 140.34557:1606 142.48929:1582 147.33281:1715 164.56482:1652 175.12454:16007 271.76556:1685 302.24515:1668 337.26639:3497 339.28464:6525 351.28244:6123 365.30176:6536 367.60379:1658 374.305…	10438314	8707065	7568230	8182145	4716189	7942390	7876029	7473228	8567411	7002208	7834212	16707685	9013439	8697008	8814086	7948331	8489348	7324712	18478302	14504841	14492392	16093556	12901507	12180134	18888706	16957110	16424083	15867075	4056288	16958594	17247328	15780026	16081754	17116890	9341045	9271144	8281340	8745376	6891653
1.613	624.374	MGDG 24:6	TRUE	624.374	C33H50O10	MGDG	TRUE	TRUE	876.66	51.38084:1581 57.1736:1669 104.7108:1931 109.39153:2227 115.38722:1975 126.29541:1731 138.0359:1878 150.7724:1874 162.55309:2134 165.74648:1841 184.07458:4505 341.92581:2225 427.28757:3884 624.36591:3747	4327124	4178348	9851775	10349516	1182	16320923	14167278	13629994	27272120	33572904	26342984	22818122	6832265	6373291	7124836	15414244	17516830	17502224	18633802	17983792	32491922	31642504	32943424	31101418	19575298	22369380	19588932	21911588	0	27799802	27000410	22807494	28094660	23911296	20681040	19238742	24467224	20609160	19461998
5.014	578.436	MGDG O-21:1|MGDG O-19:1_2:0	TRUE	578.426	C30H56O9	EtherMGDG	TRUE	TRUE	71.71	87.04493:4460 93.15924:1836 102.21661:1987 115.07671:13688 117.0917:18663 146.59097:1769 150.70036:1718 160.63208:1874 163.09691:1771 175.13347:4171 184.00348:2054 207.33049:2023 233.1743:4131 283.02414:2175 319.81589:2146 381.31854:10084 399.32657:15031 437.33069:40020	1818543	2425215	4423228	2452128	1634734	2822416	2413679	1882266	1699529	2037914	6995688	16164812	11046375	9610436	12090795	2517907	2700958	2150866	2077257	2367098	3702242	2314192	56540288	39852964	5726137	5067292	5347367	4704966	2213814	5976811	6114990	5392860	6369164	6093912	1780394	1775567	3481980	8690693	2089668
5.755	328.32	NAE 18:0	TRUE	328.321	C20H41NO2	NAE	TRUE	TRUE	78.68	57.07079:1308 59.11341:1372 62.06147:12628 64.27847:1256 68.03113:1333 72.08219:2984 74.09756:1956 76.98314:1288 84.8735:1540 95.087:2049 95.52824:1320 98.26535:1436 98.98532:31621 106.02791:1569 107.9678:14870 199.52242:1901 283.26361:2118 310.3121:3444 311.29431:5612 328.31967:16895	1803185	1875636	1517807	1586040	905628	1809489	1220688	1266243	1130345	1187561	1192555	1080034	1721802	1701050	1674489	1708518	1712563	1607387	1384802	1196662	1249854	1244208	1163261	1233864	1741100	1649316	1516255	1362668	837028	1489498	1400140	3460078	1341567	1453796	1771510	1718517	2063456	1975311	1785519
1.655	328.32	NAE 18:0	TRUE	328.321	C20H41NO2	NAE	TRUE	TRUE	49.11	58.06626:1273 94.25009:1622 98.9853:9532 99.40038:1411 104.07142:7674 105.32625:1520 138.31467:1492 328.32489:85356	8533278	8883228	7844092	10680248	105250	8880715	10320751	7101089	6636680	10121916	8458557	6481214	7027889	7320822	10761408	8326488	9308330	6987045	8269596	9027957	7109460	9881676	14708433	6042414	7179518	8902449	8042488	9525348	46572	9444515	14054900	9686449	10373908	11188518	7565512	5650351	6584396	4856204	8726720
5.117	328.321	NAE 18:0	TRUE	328.321	C20H41NO2	NAE	TRUE	TRUE	32.77	74.09755:6113 75.02756:1636 98.9855:19613 100.07679:5562 104.0714:2233 109.1023:2323 139.00375:5817 310.31223:114642 328.32516:46380	16526635	19487032	9539250	7538244	5163975	15625320	10313183	9978554	8725590	10707772	8716272	10970004	13248057	10176088	11750044	13042890	14166037	12236755	10508607	9765417	11716318	15073907	10127082	11710591	15070088	18259662	12158892	12331998	8872178	11777654	13572171	11000233	12784987	13015297	16241076	14292697	18830090	18186604	10909840
5.585	328.321	NAE 18:0	TRUE	328.321	C20H41NO2	NAE	TRUE	TRUE	54.98	54.42625:1208 57.0712:1455 62.06144:11081 63.00822:1303 72.08161:7951 74.09756:1745 95.08612:2896 98.98537:28314 107.9677:10074 121.25017:1353 122.42876:1743 128.35835:1443 128.90352:1554 129.0188:2318 139.00377:1737 140.23361:1490 150.52679:1495 280.98941:1584 283.26361:2537 310.3121:3232 311.29431:3524 328.32452:17928	6145398	7650694	5921090	5661414	13074588	7205978	12525235	11226002	11131995	11164574	4777644	14030389	7145726	6590128	6773138	7104466	6415245	6670762	16860764	5607788	5473514	14456212	5745716	14364522	7364274	7270830	6073550	5731768	11793189	7088231	6046676	5861696	6273240	6398765	7006567	6784276	8104183	8178361	6506092
5.462	328.321	NAE 18:0	TRUE	328.321	C20H41NO2	NAE	TRUE	TRUE	228.6	54.05685:1320 60.04549:6700 62.0613:3125 62.18809:1301 69.07112:1557 73.86581:1222 83.08678:2411 97.10247:1922 98.9854:28040 100.91671:1566 107.96772:2281 117.07479:1429 120.24972:1438 131.11646:1496 268.30194:44165 285.56555:1618 310.31201:15964 311.29959:2737 328.32498:7429	55934620	67634648	47597172	46541532	1154797	70062232	11707659	10316561	9655734	13760456	24333488	9917246	67562664	57033144	59334060	66605964	68070816	62389952	15271912	31218794	34666448	18803586	32971912	14264895	56033484	51518352	44827716	46699564	1171634	54404668	54822084	46298440	55828088	54472608	66613188	64886812	101688024	95800120	65661612
5.543	326.305	NAE 18:1	TRUE	326.305	C20H39NO2	NAE	TRUE	TRUE	193.06	55.29806:1334 59.05015:1395 60.04553:2964 69.07117:1640 71.101:1318 74.41198:1428 79.21381:1796 81.07133:3360 83.08683:2048 95.0862:6135 97.10253:2349 98.98544:27310 99.34502:1394 109.1024:2919 110.99104:1605 112.38365:1288 114.14307:1428 123.47883:1511 169.02444:1540 194.68855:1561 197.78586:1624 202.42468:1776 224.0273:1379 253.29031:1598 266.28751:23838 284.29755:486848 285.30048:9009 308.2951…	24356798	31063290	27525034	27100450	1627064	40970864	11869076	10242286	11370579	14650984	12544584	10677596	42799944	33582352	37245932	43151092	43535116	37821888	18120428	21424974	22806602	22264442	20997596	15324021	26549854	24637554	20560380	21498876	1453997	27733634	27092886	23879270	28173334	27880790	29477658	28460980	54247584	49804816	30550564
5.189	322.274	NAE 18:3	TRUE	322.274	C20H35NO2	NAE	TRUE	TRUE	60.28	57.07124:1674 59.63895:1424 67.05582:33462 69.07116:3265 79.05564:12403 81.07143:43799 83.08682:5649 91.05507:6864 93.07082:31551 95.08714:57554 97.10161:2114 105.0715:8132 107.08704:25196 109.10252:24062 119.08648:14225 121.10248:36919 123.11782:3429 131.08662:5620 133.10245:9424 135.08171:8954 135.11755:14785 137.13286:3044 143.08646:1540 145.10262:6050 147.08214:3149 147.11761:24698 149.09734:…	3959127	14963209	4958436	5251878	733790	5106592	6198216	3530894	2953834	3242909	3454010	4494854	6132040	4753140	4774820	6947484	6939442	7054321	5126340	6679344	5076366	4785208	5714869	4351324	5940028	6282888	4040726	4584098	676936	6513783	5918490	6420410	6154222	6006601	5383506	5268568	7438157	8722994	4614004
5.671	356.351	NAE 20:0	TRUE	356.352	C22H45NO2	NAE	TRUE	TRUE	22.08	74.09756:3732 95.08613:2202 106.03206:1620 139.5932:1723 150.67931:1565 161.0965:7469 176.12021:2780 177.09073:2617 186.12619:1426 223.75705:1495 249.1844:18428 316.19086:2280 338.34406:93596 339.32602:3756 356.35126:25203	9873670	13205227	5069668	6882957	2601899	5099562	5103752	3552246	2764368	2790949	3026816	3086486	6761625	7496671	5626012	8781423	8863315	5108624	5586396	5743426	6611577	4981748	3425581	5124196	8276643	8620736	6497441	6358104	3039735	5588876	6267776	5285406	5568612	4355646	10404584	10231489	13084258	12283749	8569909
4.887	356.352	NAE 20:0	TRUE	356.352	C22H45NO2	NAE	TRUE	TRUE	34.07	53.52032:1224 62.29241:1233 74.09757:2006 78.57042:1523 88.0769:2233 92.94046:1412 151.28284:1541 161.09845:1731 170.37457:1586 183.5097:1622 317.98489:1640 338.3439:3056 356.35089:220583	13144421	9584193	4341256	4761167	238259	4603044	4326802	7188296	2118326	5083295	4715572	4979500	7347636	6189198	4172122	7251992	20080646	5642112	3333872	2595266	3259504	9677744	2662870	2605033	11211906	8651708	8554086	7504278	522111	8977237	8948963	8221889	10264907	9033664	3620089	5880984	6654668	3079325	11051580
5.057	352.32	NAE 20:2	TRUE	352.321	C22H41NO2	NAE	TRUE	TRUE	75.05	55.05551:1943 57.07127:2564 60.04555:2958 62.2426:1300 67.05513:3732 69.07119:2227 72.01962:1564 72.04572:7203 74.09781:41416 80.94894:3100 81.07141:12234 83.08685:5907 89.06042:2091 95.08719:12798 97.10255:2883 109.10243:8556 118.08704:1687 121.10228:2002 123.11787:2675 133.08649:2974 141.2361:1499 151.09784:1812 156.13898:1896 170.15559:1650 185.28151:1478 279.09628:2873 279.36179:1589 280.2621…	22034210	17746548	18958334	18449686	7448887	18268466	17723218	20939752	17518652	23148876	17611974	21891732	22600770	18825496	17911078	19075670	22420872	19764258	18770636	19301890	31295810	29248658	18588100	30660512	22195348	18546400	18624762	15219405	7006378	16729065	17435486	15731251	17478404	18079752	29869288	20253036	21660518	20952498	18782446
4.877	350.305	NAE 20:3	TRUE	350.305	C22H39NO2	NAE	TRUE	TRUE	27.04	57.07096:18266 59.74302:1355 62.74767:1444 71.08683:17982 73.06614:1468 78.9423:1448 85.10252:11864 89.06049:37587 91.9725:1626 96.96467:1720 97.8941:1631 99.97434:1472 103.65881:1421 115.09502:2804 133.08638:14936 143.08963:3464 151.09764:42054 171.12158:9076 333.29529:5918 350.26669:2321	5468378	10452747	2956493	4910258	993958	3860203	4090149	4059126	4904552	3290730	2096586	2864962	4674100	5236816	5998122	5621833	6656270	5113897	3456286	4131778	3169268	3353388	3127826	2338061	2422384	2377803	2455579	2339171	736749	2693883	3074747	2682025	2538761	2992873	5985440	5983834	3631636	3206444	2233997
5.187	350.306	NAE 20:3	TRUE	350.305	C22H39NO2	NAE	TRUE	TRUE	93.53	57.07096:10567 58.29529:1224 63.10992:1276 66.10858:1308 71.0868:8695 85.10246:6390 88.28118:1651 89.06126:44242 96.92764:1460 115.09512:2182 133.08633:15647 143.08977:2036 151.09775:51756 171.12222:10506 274.07919:1673 320.30496:1683 350.2608:1978 350.30432:2472	9526489	49317748	10931372	14231748	677193	13519171	17919804	9474837	5925882	9354597	6796248	13663973	16432295	13721563	15429440	17942724	18965818	20026480	14555381	16493692	13407563	12112193	13922086	14923602	15280251	18200620	13401124	12993522	983084	18118260	17019822	19709704	17111184	16861672	15120824	13887472	22552112	26158904	14184734
5.364	374.306	NAE 22:5	TRUE	374.305	C24H39NO2	NAE	TRUE	TRUE	861.13	55.05545:2353 57.07096:19745 63.04524:1387 67.05506:8096 68.60796:1756 69.07112:10136 71.08694:15711 81.07083:13143 83.08678:10172 85.10238:6049 85.44369:1357 95.08614:20574 97.10246:2593 109.10222:11258 123.11775:3948 241.17186:2756 297.2348:2240 325.26572:1840 326.34219:2617 337.26376:13305 339.27859:8201 351.28452:11209 352.28357:2785 353.29541:2005 365.29501:9167 374.30508:37388 374.36691:270…	5788601	7283698	17460328	14409301	234501	11033648	38732844	33526998	87498376	138788000	31347952	21558470	26235440	22046100	22265976	15539095	13442278	11179061	19044596	21609294	39918532	35827320	33943632	23035114	81552168	71778064	61819608	67657584	1260925	81246744	86287896	71802176	79383872	83916136	10670143	10645951	12122577	12200819	11751838
5.494	402.336	NAE 24:5	TRUE	402.337	C26H43NO2	NAE	TRUE	TRUE	179.38	57.07129:10955 65.18589:1693 67.05561:6538 69.07114:7513 71.08676:11216 79.24856:1436 81.0713:7006 83.08681:6540 85.10242:2925 87.36937:1560 90.51604:1574 95.0871:16240 97.1025:2712 99.22676:1544 109.10236:10639 116.07209:1733 123.11781:2193 129.01895:22430 139.00385:12164 142.24762:1513 157.01411:9041 158.95013:1498 160.88345:1834 170.14496:2017 176.35992:1628 185.08302:7392 229.19391:1810 269.2…	2636248	3323156	2008038	1765377	36266	2910114	6490968	3663179	2589869	5234106	7265867	2875326	2890407	2341790	2685421	1927050	2018435	1798929	2914040	3398691	3645014	3423446	3095491	2354046	5718440	5024081	4457506	4455372	96430	6104140	6358346	5245705	6400587	5851811	3291475	3604290	4276041	4552277	3764367
7.179	683.546	NAGly 40:7|NAGly 20:4/20:3	TRUE	683.536	C42H67NO5	NAGly	TRUE	TRUE	37846.3	52.52325:3049 55.05544:4515 56.12702:3834 57.03442:5439 57.07079:4149 67.05521:70656 68.05881:8105 69.07111:17982 71.08672:5121 77.03954:4594 79.05556:69407 80.05896:3994 81.07067:77078 82.07467:5347 83.08676:7395 85.0659:4421 91.05517:96457 92.05872:7874 93.07072:68008 94.07415:4246 95.08625:84774 96.08948:7662 97.06615:20237 97.10245:7290 105.07041:81148 106.07348:8361 107.08681:39522 109.10231…	710764224	727143424	1556674432	1486404096	4435666	1692519296	3459301888	3009210112	3589245440	4563876352	3052974336	2877310720	1532163072	1066449472	1131766528	1041909120	1195664512	998600128	2961596672	3317058560	3194915584	2975860736	3097997824	2189223424	2274262272	2036438400	1913805312	1837698560	21264102	2332234752	2378898176	2094744064	2352130048	2328583680	543161728	558714944	431544640	429440672	211228544
7.761	688.588	NAGly 41:3|NAGly 21:1/20:2	TRUE	688.587	C43H77NO5	NAGly	TRUE	TRUE	3846.47	51.62626:1460 55.05551:2077 57.07086:2594 67.05529:14601 69.07064:3195 73.04784:3691 76.02743:1894 79.05559:3039 81.07146:18463 81.85026:2132 83.08685:3535 91.05511:3518 93.0707:12727 95.08644:14716 96.62245:2327 97.10255:3038 105.07052:5217 107.08691:8236 109.10243:7166 117.07129:3129 119.08646:3769 121.10228:12569 123.11917:2483 129.25835:2244 131.08667:9289 133.10251:3180 135.11751:4557 145.10…	239413152	249193296	350950912	380598464	796961	335476512	473314688	475480928	488700896	474240384	400100928	490367392	298795392	278082624	299710272	341922528	345779456	328211744	535793760	560643584	502826592	471480384	447356768	379116896	515986432	520273920	452126272	477594944	5442701	498126240	499024192	488080416	520207936	506276224	353882752	352788768	238294464	213679520	159559264
7.074	651.567	NAOrn 34:1|NAOrn 16:0/18:1	TRUE	651.567	C39H74N2O5	NAOrn	TRUE	TRUE	97.44	56.83274:1829 67.05507:2366 67.38595:1955 70.06619:56126 81.07128:3077 93.07063:2399 95.08614:4635 97.07706:2107 100.43385:2273 102.06486:2030 109.10233:2346 109.95687:2013 115.08804:149424 116.07087:8722 135.11739:2089 141.0658:3207 159.0775:2487 193.41167:2104 199.98302:2604 263.23541:2406 333.28952:8602 339.2905:3722 351.30191:27254 359.30399:11017 369.31424:10993 371.3284:3247 377.31766:31636…	923701	67231	22431184	22674152	416787	93068	123310	0	115279	0	0	0	891020	469282	211528	67716	112632	0	145470	0	0	178353	128383	0	784103	1033278	957706	176580	319190	297740	598270	0	267834	258046	422744	214346	83312	0	0
7.083	677.581	NAOrn 36:2|NAOrn 18:1/18:1	TRUE	677.583	C41H76N2O5	NAOrn	TRUE	TRUE	276.66	53.02579:1796 53.70798:1692 57.00666:1683 57.02871:1742 58.40473:1839 65.996:1758 70.06628:28246 77.62846:2176 78.95029:2246 81.07128:3224 95.08702:2758 112.60199:2361 115.08797:90522 170.3535:2125 263.23947:3440 264.27139:4968 337.19583:2650 349.21832:2621 359.31046:5064 377.31723:27796 378.30685:3995 395.33075:14053 420.17303:2169 425.38364:2389 518.50507:2584 666.40149:2638	117575	0	11631287	13281511	14533	0	0	0	0	0	125290	0	0	0	0	0	0	0	87790	0	0	0	0	0	0	100262	95757	99720	11451	0	250439	0	127134	0	0	0	0	0	0
5.181	650.474	PC 26:0	TRUE	650.476	C34H68NO8P	PC	TRUE	TRUE	319.71	97.06535:3166 115.07638:14147 117.09171:4228 164.12729:1730 175.13361:4689 184.07455:90947 269.25497:2260 435.52228:2133 537.93744:2413 650.42786:3940	31392	0	1006443	432206	29184	175817	15165	41381	0	22807	2433594	6861120	3669674	3833953	4945726	205331	208759	214348	0	14966	19299	15499	19570800	12356649	1422336	1220166	1085260	1099202	85852	1479508	1484589	1310007	1625218	1535055	45439	38777	1143988	2919904	368595
6.448	678.505	PC 28:0	TRUE	678.507	C36H72NO8P	PC	TRUE	TRUE	585.75	56.45067:2555 60.0817:1854 61.62403:1995 86.09761:16065 125.00098:3103 170.05864:3666 184.07446:305936 384.20926:2444 552.47247:2548	27060054	33856664	17064612	17417046	81666	17734202	716398	1777909	422630	782229	1012541	292224	18729554	17638520	16181160	35803156	37665544	34619524	1505530	1483853	536290	1835367	1520262	1251320	16879284	17042086	15389739	16442441	420134	18664138	18369888	15040398	17730926	17366232	26585830	27596294	22068834	20850818	20557764
6.851	706.534	PC 30:0	TRUE	706.538	C38H76NO8P	PC	TRUE	TRUE	2101.54	60.08188:19186 71.0742:3212 82.53781:2336 86.09769:96502 104.10764:13964 125.00079:33820 177.76085:2648 184.07445:1759217 185.07809:4549 255.17389:2484 357.54678:2587 628.87311:2734 706.50037:3436	92464744	105047848	78640680	84569624	506447	79674744	33538176	36970728	24753026	33021396	24989052	24276544	74549800	64157596	65796820	118428392	128156600	119308288	28167888	33639732	35156164	31245672	33000276	28820120	73943664	71145864	65393092	67062504	1854076	74042784	77902344	72972936	76310040	80935976	82231024	79625512	90924872	83603920	61984172
7.321	734.568	PC 32:0|PC 16:0_16:0	TRUE	734.569	C40H80NO8P	PC	TRUE	TRUE	3886.89	52.55653:2063 60.08217:3987 86.09786:28092 91.18047:2207 95.08619:3923 95.6808:2167 97.10252:2632 104.10775:4104 125.00105:10163 168.70392:2318 184.07463:555323 185.07828:3085 188.44289:2448 217.99794:2377 238.8235:2305 248.84578:2345 478.30634:2564 535.3551:2753	111245552	149876320	170698256	166715024	786392	120199416	95839696	114862664	75614880	98900648	98114464	66007848	103967728	83731712	91323472	128840832	145776944	141049248	77267120	93987680	94666312	95668752	99412000	75519248	127712784	118682984	102909344	105035216	2163433	129343784	133411208	117646560	122957464	130018496	105795952	106265544	119019808	115772192	83900464
6.332	728.522	PC 32:3	TRUE	728.522	C40H74NO8P	PC	TRUE	TRUE	15197.4	60.08231:55052 65.25982:6743 86.09782:226918 104.10771:16970 125.00099:73676 132.28188:9319 181.32251:7997 183.73158:7705 184.07457:3988053 430.72595:8737 480.42645:8580 496.29971:9916 513.66809:9120	520750144	643176192	438346272	440489152	3789327	716586176	400319840	385215264	204596224	255332640	367874784	335519584	487835264	456179552	482109120	695583424	721254976	678283584	402361440	440936800	380725888	351933568	366570112	294685024	580083072	523261216	469563040	478184896	10112276	575928192	601418112	527333216	588957568	570552512	414053696	438695872	656130048	584590592	457556992
6.749	744.554	PC 33:2	TRUE	744.554	C41H78NO8P	PC	TRUE	TRUE	3060.87	60.08226:63424 67.05508:7907 68.12331:6801 72.08221:8887 72.8451:6905 81.07128:16428 81.7127:6427 86.09776:278616 93.07148:9597 95.08702:12330 104.1077:32304 104.58183:6808 108.09019:6757 109.10234:13462 123.11777:6755 125.00104:105244 170.05865:11945 184.07452:5377382 185.0782:27642 381.26212:7530 403.64536:9663 477.13754:8277 562.37061:8446 638.37305:7853 740.18146:7439	165901584	188418608	115605016	109325952	1270886	196222736	380616320	377994016	221278192	289479040	317384800	294219744	213298640	188345296	194077648	132301632	130019536	124390384	379090144	434761024	405776160	386034400	363600128	302260864	373910560	334985024	308580544	306270400	6837093	359161856	366645632	346409888	359362336	368403904	328397632	325251616	586314176	508365760	435989632
6.258	740.52	PC 33:4	TRUE	740.522	C41H74NO8P	PC	TRUE	TRUE	124.13	55.32223:1759 69.82147:2151 72.53887:1988 74.4808:1975 78.26945:1904 86.09766:12300 89.12019:2182 104.78604:2108 105.30477:2102 111.03982:1979 123.76299:2068 125.00101:3024 133.01799:2172 146.83372:2915 184.07442:205360 266.34122:2577 740.52557:2553	32319472	38182472	34203964	30586760	610801	53100848	8126526	7405799	1758475	6250174	7543092	7784936	33101630	28191200	30624450	27749814	29957672	28799844	7197860	8047890	10233038	9932712	10779437	6927811	30641686	27148792	24429614	24976362	536494	29926446	31195874	29247398	33882040	32732514	38497124	40055772	45698380	40319380	33713520
7.852	762.602	PC 34:0|PC 17:0_17:0	TRUE	762.601	C42H84NO8P	PC	TRUE	TRUE	415.59	60.08215:11425 67.0556:9642 79.05553:3573 81.07129:13413 85.06519:2707 86.09781:74032 91.05504:11573 93.07063:11004 95.08616:14021 98.98533:3237 104.10771:11406 105.07044:9395 107.08683:4871 109.10236:9724 119.08638:11956 121.1022:5515 125.00109:25044 131.08658:5104 133.1024:10203 147.11761:6014 161.13339:3155 171.11737:3471 173.13503:3310 175.1489:3044 184.07457:1385556 185.07837:26165 186.07808…	61721764	84610536	156127200	142953856	241214	73470344	73543584	75240184	54028520	74864680	56859624	43870452	61250356	49551372	53226432	77898256	84466872	74462360	54187264	66420872	75507104	66729288	92764096	65622688	84018168	76166696	67712152	70544088	997380	85831304	93810144	78477784	93855456	90024288	67743328	68567024	73984632	70111144	44742564
7.342	760.589	PC 34:1	TRUE	760.585	C42H82NO8P	PC	TRUE	TRUE	73057.2	60.08174:1550581 71.07371:255939 86.09782:8214763 104.10777:907237 107.50536:250928 125.00111:3178192 184.07466:171736672 185.07831:414860 271.65948:237967 288.2529:267588 409.24887:268742 466.30405:242914 486.62833:278716 525.66705:314039 737.89526:298971	7163406848	8485865472	5990601728	5999941632	45232656	7492857344	7427952640	6903589376	4376360448	5751360000	6282102272	5706328576	7303062016	6153603584	6534789632	8681218048	8542843904	7987644928	6275295744	7181812224	6492443136	6394388480	6189728256	4999035904	7783639040	7184119296	6681067520	6844357120	170255856	7711566848	8426970112	7100436480	7598705664	7861927424	7744533504	7884207616	8779991040	7967865856	6138081280
6.948	758.569	PC 34:2	TRUE	758.569	C42H80NO8P	PC	TRUE	TRUE	68718.9	60.08213:482327 70.07278:77622 73.95138:72438 75.06518:80283 86.09777:2584156 102.98146:75819 104.10767:317343 125.00092:1153260 125.71179:84526 139.13443:109921 139.35573:86960 174.03296:81317 184.07451:51738272 292.34793:90221 478.33575:108493 562.94012:98497	4441746944	5248696832	3570653696	3386797568	42608640	5305427456	12851576832	12208478208	8320995328	10076505088	13113691136	11938650112	5040820224	4491236864	4745171456	2956948736	3051099904	2797160960	12315534336	12937575424	13121436672	12836430848	12238655488	10715244544	8473289216	7607919616	7392218112	7209410048	243515632	8040290816	8778470400	7662687744	8224429056	8406115328	1957525504	1950845312	2234824960	2086731264	1471993600
6.125	752.521	PC 34:5	TRUE	752.522	C42H74NO8P	PC	TRUE	TRUE	1757.48	53.47469:1970 58.36581:2014 60.08171:8660 81.07061:3877 86.09775:33617 93.64814:2147 95.08704:2883 97.80233:2042 104.10772:2959 109.10128:2531 121.1022:2224 125.00101:10907 133.10242:2719 135.11742:3032 136.14966:2313 137.80545:2366 140.68205:2365 152.39195:2592 184.07458:570754 185.07823:3417 260.2514:2326 264.26736:4407 265.27255:3367 355.5993:2590 384.23077:2224 419.65897:2525 476.90048:2491 5…	88057840	133142376	83927848	76480688	411357	174963312	57681648	52921728	30574764	41687752	63700172	50790324	87534560	73365928	73775216	94698336	103589504	98024744	48705392	57726340	58535512	59823068	59075504	44431144	95260680	76614432	73446064	72547024	743483	94797128	97807824	85248520	97587608	94906216	51122816	56455020	82312288	73020576	52632764
5.96	750.504	PC 34:6	TRUE	750.507	C42H72NO8P	PC	TRUE	TRUE	284.91	54.43883:1784 61.13012:1972 83.73705:2170 86.09775:15302 89.08585:2322 99.40885:2078 102.28133:2229 109.14449:2472 125.00097:3680 135.61031:2371 184.07446:267882 203.34007:2515 303.75577:2390 315.54129:2286 363.88846:2507 372.60757:2372 412.25677:2570 484.52728:2412 737.81873:2325	19221362	28099280	17975646	16597932	18005	40441020	7889034	7565694	4152491	5884508	8878815	6613618	17419124	13570887	14430501	22217446	22754896	20669616	5673133	6316010	7236902	6638984	7304240	5211312	17228636	14977032	12067062	13792566	55084	18098176	19769144	16574509	18823662	18486582	12271156	11401147	19246478	16529979	12616031
7.593	774.601	PC 35:1	TRUE	774.601	C43H84NO8P	PC	TRUE	TRUE	27910.3	58.38903:52298 60.08183:663822 61.40892:54471 67.86005:59230 71.0742:100174 76.61988:58360 79.75677:61086 86.09769:2644835 98.14348:57849 104.10764:335586 125.00099:782959 128.16267:59227 149.54369:65741 184.07445:48742744 185.07808:102235 566.38867:68173 663.83063:89538 763.92444:75569	287636672	376460064	191035072	188188736	882663	289252544	167863680	153970144	96070888	129767896	137787280	117934360	371404768	306377248	326604736	390087584	418660288	360160608	144636896	178267168	169237664	169247728	169498000	115976944	1045262144	870846336	777665920	815726144	11411107	1035330624	1022898304	871063872	1000888064	1012901376	1828750208	1773468032	2476284672	2319751936	1853978624
6.264	766.538	PC 35:5	TRUE	766.538	C43H76NO8P	PC	TRUE	TRUE	819.71	60.08214:2568 61.22407:1932 62.3246:1939 62.73636:2147 64.94743:2020 67.41219:1831 72.08221:2966 81.07128:4650 83.78431:2350 86.09776:24256 93.07147:4144 107.08576:3050 125.00098:4030 126.42605:2400 137.98357:2172 163.15027:3316 170.05864:4214 180.25732:2331 184.07448:362857 255.07739:2367 279.89374:2535 361.86917:2637 480.00717:2558 492.39047:2711	56420648	70552696	42690120	39270548	320126	69203008	43000428	43641284	26113294	33908508	41329744	33362684	79186040	68333184	76949064	69086696	70028928	64602708	47849316	55116276	49650796	50183064	47387820	35779004	165057616	147752560	134602256	141663536	2262147	166107264	167844752	150063712	168855184	167819616	213257328	221733776	468041632	434760128	361271904
8.224	788.613	PC 36:1	TRUE	788.616	C44H86NO8P	PC	TRUE	TRUE	413.62	67.05561:2982 86.09761:21154 125.00101:4083 147.60117:2342 184.0741:353493 185.07825:2730 192.13979:2255 229.3322:2250 342.70068:2524 412.24896:2425 458.03027:2589 588.56158:2612 763.16467:2788	15788469	68629400	13560273	42083080	101813	61144176	17529452	12749481	11934521	11849891	18979332	15597844	12973459	12373215	46924512	66523276	54162880	56417512	12555775	14102754	17576644	20058740	16744566	15630925	35626448	37460532	29871802	31721178	597182	40861292	37928528	35931288	37291644	37713456	11725148	48120636	47091380	38230824	7704874
6.918	796.585	PC 37:4|PC 19:1_18:3	TRUE	796.585	C45H82NO8P	PC	TRUE	TRUE	2661.7	57.7545:6588 60.08182:64632 71.07428:8475 72.08167:15493 86.0978:317909 104.10777:34961 109.3818:8199 125.00114:113802 126.15154:7395 144.3299:6997 155.52631:8208 177.54097:8262 184.07466:5557832 185.07831:27052 191.2011:7178 209.34993:7324 217.41302:7453 221.49521:7668 234.52776:8111 237.02055:6997 335.27219:7868 339.29071:8930 518.37103:8178	76789344	95153352	57265968	53963176	630234	84689304	51685672	49355492	46686320	32962260	55109476	52017348	102688264	84873960	96742984	93540648	83821144	76708840	57515368	60293392	65372924	59107552	66537944	55267072	194821024	193125568	173525744	167202560	5184868	193632832	203220704	194007888	195127104	202176480	294892896	342449376	510493024	532177312	492007072
6.379	792.554	PC 37:6	TRUE	792.554	C45H78NO8P	PC	TRUE	TRUE	7876	60.0817:3894 72.08162:2961 78.72588:2291 80.95302:2293 86.09777:44733 88.70746:2373 91.97334:2640 93.23093:2160 95.08701:2701 96.58994:2084 101.74289:2200 104.1077:2765 125.0006:18945 170.05864:2564 184.07454:662559 185.07819:3306 187.40193:2515 341.18329:2329 534.39276:2412 726.69342:2797	108413328	142057632	81913632	79907256	992071	140424224	88470320	91383104	74943944	80515816	103408584	88490824	155576256	127164280	130909136	122211136	112243656	107269536	107336328	117762448	117450408	130810416	128102464	99455384	256239520	225610976	211994992	228566544	5430908	251065424	247445008	230349264	241634512	248530736	519375936	573876608	692287168	614919488	570571328
6.386	702.54	PC O-31:2	TRUE	702.543	C39H76NO7P	EtherPC	TRUE	TRUE	2031.31	60.08219:2323 84.94186:2085 86.09769:16390 91.51835:2212 116.97283:2214 125.00108:4451 184.07458:316876 185.07834:2860 228.05949:2207 243.40779:2134 355.07224:2309 369.88739:2108	313888800	349809856	365902880	354012544	2052758	418682272	501353280	469898624	401440480	496734592	493545760	470380928	393687296	343089888	349182752	382122560	373231200	355881376	430772448	483115648	532293952	519992512	530546208	409546944	443443552	405775616	370930912	372887488	6788488	442748288	445307168	394403392	438254944	449367488	298202048	294670464	330905824	315615648	234602672
6.258	708.502	PC O-32:6	TRUE	708.496	C40H70NO7P	EtherPC	TRUE	TRUE	170.69	59.39161:1988 60.04552:5252 60.22287:2560 64.12141:1950 64.1258:2046 66.26329:1770 82.78094:2075 93.17123:1827 97.10251:2398 98.97694:2312 119.88541:2156 171.10043:2172 184.0746:2723 221.1454:3076 263.19907:2118 264.27148:4434 265.27261:2917 282.28061:9610 283.28638:9903 286.23969:3066 301.29556:3102 707.03564:2516 708.50006:2611	39025788	37684936	38856888	41380720	1033120	33778872	27566862	28404510	27936794	30749282	25195722	24468084	41660660	42326632	38746220	42516872	44193556	45448844	32817590	32021844	30765696	29977090	38765680	38737972	39125220	40873344	43895516	45552972	3161826	46457852	45412932	43928080	45413632	44645688	65275360	69527208	59947052	64113624	65866588
6.375	722.515	PC O-33:6	TRUE	722.512	C41H72NO7P	EtherPC	TRUE	TRUE	2390.9	64.18578:2017 65.75923:2101 73.07865:2067 81.34483:1863 81.87906:1900 82.96989:1775 95.0871:3348 109.12622:2164 111.98811:1996 113.92828:2527 184.07471:18246 185.44188:2321 235.74525:2331 390.09048:2473 722.51318:3107	154656000	141861056	175187968	189608272	10165093	133033096	241048304	245827216	305259680	289699936	224082784	240071600	161447808	177169088	176265936	162292752	173567200	182187472	238238816	228812848	228793824	213725296	225625472	233912384	167331456	172615808	176085696	174521648	30601596	169819232	173097248	172497792	173789264	168796784	215088688	209348592	175249088	184395728	204136544
6.788	750.549	PC O-35:6	TRUE	750.543	C43H76NO7P	EtherPC	TRUE	TRUE	832.11	54.17881:1710 54.22271:1866 59.52769:1822 59.84126:1788 80.05083:12727 94.35954:1893 95.08702:2426 99.61787:2383 101.85102:2428 107.85928:1999 140.45284:2162 145.61449:2311 184.07452:11627 214.71092:2103 239.56371:2452 305.10596:2294 351.8075:2195 375.91751:2457 496.32065:3552 548.57666:2407 750.54578:2812	21060396	19717014	25141582	26518936	966879	20874056	88868632	81829824	102201016	102802696	64471696	60806316	25561356	25089796	23240956	17530758	17809964	19149784	85318544	80550584	68140656	64616808	61517984	63302320	28176860	24528782	29199030	26241676	3868294	24897084	26564954	27486622	24823014	23873288	5455107	6126746	1772032	6616738	5140504
7.311	800.641	PC O-38:2	TRUE	800.653	C46H90NO7P	EtherPC	TRUE	TRUE	183.99	60.08171:121795 86.0978:710545 104.10771:54946 125.00086:245578 184.07457:13038364 185.07822:25642	440721	205126	810229	474772	0	2131381	26914014	24730628	23933206	30376042	23591608	22415430	2010044	1646329	1602784	80913	15310	3170	20517370	23956654	26740538	23195066	25859110	17656702	2088826	1738382	2362816	1898424	0	2551828	2207049	2101931	2479376	2116642	15308	22633	20703	0	0
7.876	800.649	PC O-38:2	TRUE	800.653	C46H90NO7P	EtherPC	TRUE	TRUE	130.81	60.08215:11739 67.96786:2278 81.07129:2485 86.09785:52158 87.42127:2295 95.08615:3719 104.10771:5768 107.08683:2894 115.76904:2656 117.07121:2311 125.00099:15700 134.82887:2415 152.07838:2185 183.21538:2838 184.07457:932352 185.07822:3683 196.32965:2715 222.30394:2577 235.25833:2820 300.12332:2490 406.38202:2510 473.77478:2490 480.66623:2488	415077	47584	45450	186653	0	242108	7860466	6445154	10997411	7552354	4166032	8514980	9004	85664	174817	38979	174397	79049	6950554	9110864	7708712	8571540	4549270	2721455	429407	150032	99823	109334	0	717083	294531	401311	186536	375186	103516	46438	137894	370803	106846
6.996	792.59	PC O-38:6	TRUE	792.59	C46H82NO7P	EtherPC	TRUE	TRUE	240.87	60.08168:9146 73.32507:2237 79.0675:2478 84.85792:2123 86.09771:36248 97.64925:2070 104.10767:3845 125.00094:11755 150.87595:2365 161.25562:2447 184.07448:646948 185.08052:2471 191.6732:2368 205.76228:2658 231.10451:2488	5688656	3542096	2423048	1546730	3941865	238781	270230	142786	363162	296633	231481	311631	4261376	4793933	2083230	1254242	859838	494760	383622	350087	328213	338105	493990	243704	4883950	2596412	1231488	840877	2012614	47509	9152	132000	66229	96021	5406896	4404075	1227364	1401487	1300259
7.167	824.637	PC O-40:4	TRUE	824.653	C48H90NO7P	EtherPC	TRUE	TRUE	434.52	60.08186:18786 71.07424:2494 81.07128:3905 86.09778:97322 89.37125:2581 91.97837:2525 95.08703:3937 104.1077:14112 125.00106:26457 172.37685:2737 184.07455:1629452 185.07883:21575 186.08046:3565 203.18069:2782 208.00037:2862 217.14255:3163 735.58099:3313 823.89215:3543	4358794	4787815	8513508	8029950	965	7128267	31823852	28561930	21558492	32310098	28519682	25725344	6292106	5417844	5187392	978353	901801	6446324	21981104	26824254	28427358	28643308	28490728	19190854	5321984	5102624	4582072	4249725	16019	6845824	4145565	5193086	6169972	5722979	17125942	17189476	27615708	24812828	23377372
6.995	818.604	PC O-40:7	TRUE	818.606	C48H84NO7P	EtherPC	TRUE	TRUE	96.47	76.90312:2924 86.09762:3791 125.00095:2196 148.25809:2122 154.62138:2151 184.07437:108048 197.98634:2329 611.91827:3101	362538	177058	410548	126181	775093	0	0	0	0	0	0	0	156114	491751	291734	0	0	0	0	0	0	0	0	0	0	195224	0	0	278242	0	0	0	0	0	328969	338143	0	0	0
9.326	896.73	PC O-45:3	TRUE	896.747	C53H102NO7P	EtherPC	TRUE	TRUE	21.44	63.43013:2231 77.10307:2241 86.09761:10577 88.4694:2196 97.71702:2974 121.80671:2748 125.00094:2828 184.07451:259576 282.34341:2949 427.04446:2589 482.25912:4207 495.56625:2806 671.86792:3026	7645754	10144451	11736248	11631986	73554	26018510	14284555	12313145	12661327	18029630	20154944	15298298	14661061	11608366	12722861	9739730	10930230	13193905	11057251	13924004	21951132	21761744	20065228	15583043	13792087	12014455	10815975	12457432	160972	13809080	15229280	13520486	14932598	14052488	2319916	2480546	4075878	3160828	1025023
10.002	896.737	PC O-45:3	TRUE	896.747	C53H102NO7P	EtherPC	TRUE	TRUE	3.21	73.60698:2607 86.09782:21423 91.9725:6371 125.00096:4435 153.62692:2280 184.07451:324475 236.71611:2684 353.3584:2649 446.79614:2729	3347280	2534949	3292572	2507632	0	4181416	10066289	8214313	4276122	5454566	7439386	3184644	4053038	3349088	3361126	2869252	3052123	2643029	6825686	10211239	5334208	6575294	3021886	1973303	7712372	2913334	3069177	4402164	0	1170995	2010022	2295666	2218514	1953410	2825282	2301096	2556246	2564706	1099894
6.563	636.458	PE 28:0	TRUE	636.46	C33H66NO8P	PE	TRUE	TRUE	122.6	57.0708:9944 66.2868:1742 67.0556:8918 69.07113:3804 71.08674:4925 71.14305:2081 76.46432:2153 81.07127:14708 83.08678:7705 84.05336:1787 85.10239:3118 87.15365:1781 90.86825:1815 95.08696:25250 95.13717:1956 97.10247:4509 109.10262:15872 112.96095:2040 116.68051:2355 123.11777:3330 137.1328:2476 202.72263:2141 253.23663:3374 264.27139:2653 265.27249:9022 474.46991:2785 476.47592:12382 494.49048:…	4621088	5454478	4746054	5126008	102288	2945032	0	76989	31717	202865	0	0	4013638	4124314	3243379	7525067	8672984	7712342	0	0	0	0	0	0	3846040	3000924	4027096	2278694	86859	3731457	2890340	4078190	2711721	3376364	10173677	10729230	12802443	14617864	12296696
6.943	664.492	PE 30:0	TRUE	664.491	C35H70NO8P	PE	TRUE	TRUE	245.16	57.0708:12861 67.05559:12508 69.07112:9154 71.08674:8582 79.50677:2433 81.07133:19821 83.08678:7942 85.10239:3551 95.0862:32182 97.10247:5044 97.95936:1954 109.10255:17331 111.11751:3119 120.79687:2219 121.10217:2556 123.11777:10514 135.11739:2121 137.1328:3600 151.42943:2411 155.01057:2766 162.66513:2255 209.7814:2048 239.23697:2406 252.48155:2227 285.24545:3303 523.47839:30416 549.49176:7955	21302866	25138364	10762673	20082050	854931	17319562	9918340	8780037	7947400	10476939	7653602	4878026	10105737	16775512	18026520	29753948	29104212	21179262	8831389	5004035	11123416	6121826	8007716	6824935	19660210	18369524	16806130	17500544	133699	24167094	18641124	21167984	20936142	18649492	31370928	27779400	35654208	45215460	29568284
6.524	662.472	PE 30:1	TRUE	662.476	C35H68NO8P	PE	TRUE	TRUE	615.56	53.29488:2104 53.49211:1912 56.44344:1926 57.07122:3712 67.0556:4853 69.07113:3598 71.08674:2460 81.07059:13187 83.08678:2619 90.04414:1994 91.79375:2179 93.07148:2860 95.08643:18367 109.10234:12491 123.11777:2748 128.86746:2046 135.11888:2573 155.01241:3562 156.52074:1998 157.82144:1901 169.35204:1986 265.25201:2398 269.44345:1965 521.45233:15125 547.48157:6534 577.51959:2416	23916546	22325802	36124672	12118972	198272	29784100	38975484	40177320	32865228	34820748	30864716	26496936	37238332	30699114	30241752	32222712	29822826	29211000	39148928	35135804	42491952	41229060	30261158	25312904	34134452	34413240	34125044	35756284	847120	38991508	39261592	37093356	38161688	35944180	28921296	27152164	46357484	47040052	35136732
6.304	660.46	PE 30:2	TRUE	660.46	C35H66NO8P	PE	TRUE	TRUE	579.78	57.0712:4848 64.24574:1728 66.21876:2065 67.05571:14481 69.07111:3499 71.08672:8147 79.05549:10749 81.0713:21194 83.08675:2867 85.10236:2732 91.055:3616 93.07092:16756 95.08628:24488 97.10244:3803 105.0704:2256 107.08678:9317 109.10239:14938 121.10213:5015 123.11773:3819 135.11734:8273 137.13428:3930 147.64362:2170 149.1335:2865 155.01077:16702 159.11743:2257 163.14824:8669 177.16447:1993 211.206…	14546229	13137707	29288372	20844238	401020	19229088	13523618	11509679	7277123	8729037	8015107	7740434	25385684	19158322	17643472	38362204	38360036	31659886	11902488	13742667	11971481	11084852	10408887	7833252	16754200	18185350	16859498	18904300	237571	21927164	19178566	17691696	21376820	21626060	12091809	11230436	36452196	36332068	27245106
6.755	676.49	PE 31:1|PE 13:0_18:1	TRUE	676.491	C36H70NO8P	PE	TRUE	TRUE	534.2	55.05546:2865 57.07143:14146 59.91948:1792 67.05578:25719 69.07137:18892 71.08674:14107 77.36833:1916 79.05551:2471 81.0714:43969 83.08692:17649 85.10239:4087 86.37106:2010 91.97836:4374 93.07062:4881 95.0863:51926 97.10255:18102 107.08576:2562 109.10248:30252 111.11751:9878 119.08636:2191 121.10204:18847 123.11776:14185 135.11749:16570 137.1328:9091 149.13354:9842 153.1279:3227 155.01057:9445 16…	5733964	6934515	3788612	6487954	18902	7107926	6399402	3583690	3940778	4381119	7964038	3299130	14254178	10293750	10798333	4329612	9493988	3435197	5691470	6093400	4585208	4233758	4964583	4589276	22147614	21144432	20202902	19350418	290291	23215210	22011520	21446670	23987598	23359026	24911880	25602910	61540352	65726624	47770716
6.973	690.506	PE 32:1|PE 14:0_18:1	TRUE	690.507	C37H72NO8P	PE	TRUE	TRUE	2154.57	54.04893:5825 55.05545:31771 57.07132:65168 63.53761:7098 67.05573:85317 69.07125:91480 71.08694:47779 79.05551:10512 81.07135:164356 83.08678:95624 85.10239:30221 93.07062:14015 95.08704:223011 97.10238:82685 107.08681:27339 109.10239:119385 111.1175:40263 121.1019:79042 123.11797:69202 124.96386:6395 135.11751:76949 137.13278:14757 149.13353:15914 151.15056:12140 155.01239:25697 163.14828:8042 …	458617120	497619232	584295424	493111232	4915012	510584736	829911296	697362048	763764160	852420544	688985024	584656128	611187456	514178304	508348800	526792864	531841568	473161920	705131072	772316480	732624192	747853056	700472576	576972288	674527168	654602048	440283104	446280832	10380433	463104480	534627232	457292192	512422432	499802048	441174656	442453536	590536000	597469440	418608128
6.668	688.492	PE 32:2|PE 14:0_18:2	TRUE	688.491	C37H70NO8P	PE	TRUE	TRUE	3586.31	50.12344:11522 55.05545:28130 57.07135:136386 63.34351:12001 67.0557:378641 69.07121:142364 71.08688:146345 77.63105:11341 79.05572:120082 80.05898:10813 81.0714:632740 83.0867:119844 85.10239:78939 91.05502:73568 93.07068:167067 95.0871:601039 97.06618:19116 97.10247:154636 105.07042:60853 107.08691:97806 109.10252:378324 111.08086:18115 111.11751:63002 119.08636:13043 121.10221:130975 123.11787…	251889600	268749856	413193920	350579200	5623730	334246848	522664896	459210560	406682304	476678656	403788512	397868416	403306528	333395264	327469280	470199904	443475232	381570816	459835232	490508352	455862432	437112480	474361600	395637600	413183232	403825888	374379616	393101760	8058880	437197568	449013472	419099328	439880288	437320608	162828688	158795312	340179680	359079584	227075440
6.437	686.475	PE 32:3|PE 14:0_18:3	TRUE	686.476	C37H68NO8P	PE	TRUE	TRUE	1415.84	57.07141:40867 59.08973:4389 67.05521:71881 69.07112:32634 69.30802:4442 71.08684:37478 71.87312:4658 79.05564:65079 81.07145:122734 83.08678:23761 85.10239:27819 91.05512:41009 93.07072:108336 95.08708:129173 97.10247:21054 105.07042:22532 107.08706:69638 109.10248:62440 111.08085:9778 111.1175:23092 119.08636:7294 120.60443:5368 121.10223:68050 123.11776:30344 131.08655:8129 133.10237:24988 135…	138231200	159008544	199397984	185412240	2736682	222063136	281651328	262702944	201702128	250871520	229206064	210871552	221445456	175087456	181523824	220018288	226096016	189417744	238696544	272275936	285290592	260152864	275939136	215782928	200839568	180488864	190467856	191372096	4036844	207329152	210349600	189601440	219912144	219626464	90616624	92303144	155319872	149372416	103845528
7.743	706.538	PE 33:0	TRUE	706.538	C38H76NO8P	PE	TRUE	TRUE	314.19	53.74345:1839 54.86531:1831 55.05544:2546 57.0712:5181 65.71972:2187 67.05557:11027 69.07111:9121 70.02606:1834 71.08672:3791 71.51785:2032 81.07146:17684 83.08685:15390 83.94892:2076 85.10236:4323 95.08707:25232 97.10245:11480 107.08573:2155 109.102:16231 112.98028:2246 121.10214:5328 123.11773:8989 129.70537:2063 135.11736:4728 149.1335:2270 155.01053:8764 247.24495:2521 253.25568:3217 261.3818…	2804856	3116912	3069692	2894440	34158	3316315	1471932	2459620	677519	811938	828492	1008732	3926342	4440026	4189624	6128091	6829148	4490678	2000982	1803700	1529820	2369305	1339846	1992163	16549063	14392165	12464976	13880648	16554	17340804	18742980	14463102	16143158	17618960	31553256	29784258	64081288	64636452	43872992
7.236	704.521	PE 33:1|PE 15:0_18:1	TRUE	704.522	C38H74NO8P	PE	TRUE	TRUE	7815.96	51.71395:1744 55.05548:4601 57.07124:11942 64.59494:2161 65.68441:1913 67.05577:18736 69.07124:19077 71.08677:10637 79.05555:2668 81.07134:41484 83.0869:18937 85.10242:2889 88.00487:2004 88.26383:2080 93.07066:9125 94.30658:2816 95.08708:50962 97.10258:19517 109.10233:31512 119.08641:2656 121.10223:13094 123.11782:12268 133.10098:2320 135.11754:16873 137.13286:8308 139.11273:2345 149.13361:4114 1…	63968868	87576384	56187932	59081292	337523	70250600	60068404	54155644	36537832	50209884	42635964	40090816	108090352	95178888	98004736	117554968	117865584	107302888	62922204	75604968	59886260	54996020	53595784	38449188	321370816	296198304	257260272	266945856	3459525	323299168	343791648	305165024	320053408	332896608	557468672	573722880	963167168	970153408	720684864
6.871	702.505	PE 33:2|PE 13:1_20:1	TRUE	702.507	C38H72NO8P	PE	TRUE	TRUE	477.85	55.05546:3370 55.51904:1760 57.0708:7837 63.30098:1889 67.05531:25734 69.07112:10456 71.08674:5391 79.05551:3388 81.07076:42945 83.08678:12328 85.10239:8081 93.07062:9230 95.08629:43138 97.10247:5041 107.08576:4457 109.10255:24047 110.30435:2177 111.11861:3434 116.78817:2214 119.08636:2469 120.27849:2322 121.10217:8475 123.11776:11779 133.10239:2508 135.11739:4130 137.1328:4432 147.1176:2169 151.…	34320836	33511056	35144592	31706048	584214	45314244	90129264	84131152	74897160	87201096	69852072	68548344	61509780	49182972	53745180	43137620	44470588	41305600	93741856	107400064	89624376	89444016	82214696	67826536	109337328	98592824	92748232	99859936	2222823	105298496	117204632	104266728	111738200	107580752	105634728	102539232	262935248	267324432	231530064
8.023	720.552	PE 34:0	TRUE	720.554	C39H78NO8P	PE	TRUE	TRUE	471.48	52.93654:1803 55.05546:2834 57.07121:9802 62.46202:1823 67.05563:16249 69.07112:8785 71.08674:5390 77.34575:1840 78.06884:2186 79.05552:3403 81.07123:23941 83.08678:14906 93.07062:2922 95.08625:37024 95.11253:1930 97.10247:12131 97.13969:2449 105.07043:2438 107.08681:3852 109.10226:15486 109.15207:2214 111.11751:4601 119.08636:3418 121.10217:9710 123.11777:4631 131.08656:2497 135.11739:12734 143.…	23344494	24654870	32305958	26605428	195602	28325788	18910312	17445686	14747952	18584636	13479921	13355022	34457212	24989352	24453594	36767068	35470284	32170136	16790836	17706014	20756198	17392452	22449540	16305888	29792256	26320096	20136976	21112484	243505	25456996	29618208	27989240	29889602	37620044	32948806	28861176	41422352	44392116	28176786
7.094	718.53	PE 34:1|PE 16:0_18:1	TRUE	718.538	C39H76NO8P	PE	TRUE	TRUE	3013.88	55.05544:14650 56.05848:3276 57.07093:50008 58.07422:8800 65.03983:2981 67.05523:131411 68.05902:22153 69.07125:52223 70.07443:5373 71.08685:40274 72.08972:11171 74.67072:2342 79.05561:30142 80.05827:5254 81.07069:205583 82.0741:51666 83.08689:79842 84.08971:17655 85.10253:27705 86.10518:2669 91.05499:16345 92.0587:3257 93.07075:44458 94.07414:9360 95.08625:219431 96.08967:52550 97.10251:37609 98…	189467712	214695792	192131008	170466432	1354884	233371632	637899968	582013056	461583488	604724608	553381632	532596352	236067232	203438400	210759120	175469744	166967520	169025584	568381440	673292544	658742912	619547328	623812992	486726208	400465184	365490848	338667968	339040896	7093800	407205152	430825952	369465152	403573600	410535872	105819888	93532192	146173792	143350640	100940280
7.499	718.539	PE 34:1|PE 16:0_18:1	TRUE	718.538	C39H76NO8P	PE	TRUE	TRUE	19601.5	55.05546:84026 57.07126:396051 60.39565:41345 63.55443:38318 67.05586:504854 69.07129:560395 71.08708:406645 79.05552:60632 81.07141:927288 83.08684:845899 85.10239:195407 86.04689:42478 93.07062:102261 95.08712:1370927 97.10249:479628 97.11155:45470 107.08681:105944 109.1025:927790 111.11751:249680 121.10248:371378 123.11816:378644 135.11734:423494 137.1328:85913 149.13354:198286 151.14882:62782…	2041275008	2416331008	1874500992	1824427136	11403144	2220515072	1865077504	1584258944	1209151232	1549141376	1334678528	1232371968	2358037504	1843118208	1937458688	2613548288	2641648128	2290129664	1644293760	1980358912	1605960832	1633691136	1620764160	1147933696	2610704896	2395987200	2040306176	2118204288	38211452	2711003392	2680227328	2424562432	2750418944	2798360064	2715940608	2687153408	3481456896	3375599872	2231087872
7.092	716.524	PE 34:2|PE 16:0_18:2	TRUE	716.522	C39H74NO8P	PE	TRUE	TRUE	16551	55.05547:411751 57.07091:1096696 67.05576:2165470 69.0714:923443 71.087:842281 76.02989:98615 79.05553:606991 81.0714:3764986 83.08697:1386414 85.10241:553736 91.05587:201748 91.97169:186321 93.07064:662888 95.08629:4014475 97.10271:1066446 105.07045:164978 107.08684:607448 109.1025:2418160 111.11864:125646 119.08639:108291 121.1022:545187 123.1174:1041330 133.10242:470948 135.11742:453790 137.13…	1755877760	2028120960	2034847104	1765773824	20013022	2280817152	5728926720	5273254912	4256507904	5401302528	5052806656	4640035328	2454642176	2092172544	2098165632	1831097600	1757786368	1652799616	5235102208	6038258688	5823290880	5632451584	5644659712	4280789504	3910121216	3536425728	3371983616	3227392512	73515560	3875762432	4005524224	3567965440	3837861120	3926300928	1070750848	1039735680	1578893440	1586014464	1110981376
6.832	714.507	PE 34:3|PE 16:0_18:3	TRUE	714.507	C39H72NO8P	PE	TRUE	TRUE	9362.94	55.0555:440131 57.07109:1361401 61.19595:107782 61.48803:116458 62.57177:117383 67.05525:1974862 69.0714:910537 71.08698:1137322 73.87611:115735 77.03961:242540 79.05573:1766501 81.07076:3446612 83.087:1302138 85.10245:549962 91.05513:1162150 91.97926:245025 93.07096:3088697 95.08636:3826877 97.10254:616842 97.90795:112683 105.0705:584207 107.08693:2201108 109.10248:1700485 111.08093:131374 114.2…	1781438976	1967828736	2610440960	2313427968	36708192	2656526080	5394011648	5074644480	4494125568	5182960640	5044783616	4835218432	2752882688	2364045568	2421059840	2601876480	2554625280	2264369408	4594543616	4982080512	5572826624	5431993856	5842191360	4841306112	3933713920	3613139456	3504834560	3333304064	76247064	3914825216	4143668736	3735164416	4020080896	3921478144	986787264	980805376	1773644160	1477345920	1354492672
6.569	712.49	PE 34:4|PE 14:0_20:4	TRUE	712.491	C39H70NO8P	PE	TRUE	TRUE	4881.68	55.0555:9550 57.07132:15901 57.71747:2302 67.05576:41099 67.63589:1872 69.07121:17066 71.08679:11649 79.05572:28502 81.0714:67280 83.08685:15433 85.10245:4094 91.05508:29322 93.07079:37740 95.08636:56308 97.06625:2407 97.10254:12019 105.07045:18212 107.08694:28637 109.10249:29872 111.08094:3110 117.07127:9533 119.08662:29230 121.10263:28304 123.08158:3459 123.11785:13451 131.08665:13167 133.10251…	387334048	407519616	461128832	447475808	4407840	540368128	278816320	266654832	268214816	304090656	251606048	231880000	483622400	425918016	432767616	576993408	543733184	531626016	261792992	283779648	296633696	269043648	274301760	227731840	396835200	364728768	347523520	342428352	9848894	380475616	377418880	366775296	391976576	372352480	369723808	368045824	456654560	451057792	334837888
7.766	732.555	PE 35:1|PE 18:0_17:1	TRUE	732.554	C40H78NO8P	PE	TRUE	TRUE	4336.12	55.0555:3165 57.07099:22869 65.70918:2288 66.01334:1937 67.0554:27744 69.04614:3260 69.07135:19470 69.19167:2067 71.04986:2426 71.08679:14257 79.05558:4618 81.07078:48365 83.08688:36160 85.10246:5299 88.07698:4344 93.07069:10535 93.57432:2299 95.08638:60342 97.06535:2036 97.10273:27289 107.08585:11324 109.10259:37322 111.1176:13359 121.10229:17652 123.11787:13103 130.16487:2356 135.11777:18705 13…	63172740	78926104	54339112	52395468	329774	78225720	63657184	54059812	36246448	58071248	42209196	34421276	112359992	83374544	90249928	103767720	107680936	93948368	61547124	74218232	68629344	57781324	58631416	40638228	378906464	327105120	282874944	301802912	3562760	380813568	395468128	332186816	397222496	405650080	591914944	588346304	1038270336	968358720	722931072
7.301	730.538	PE 35:2|PE 17:1_18:1	TRUE	730.538	C40H76NO8P	PE	TRUE	TRUE	8030.56	55.05545:15222 56.40604:2736 57.07096:23221 67.05571:61168 69.0712:25043 71.08675:24033 79.05551:18637 81.07137:96335 83.08684:30607 85.06591:4448 85.10238:7474 85.26569:2911 91.97836:8520 93.07077:21196 95.08625:92830 97.10251:35253 105.07041:11955 107.0868:6874 109.10262:61918 111.08195:3153 111.1175:15366 119.08635:6686 121.10188:25772 123.11778:31242 133.10092:13038 135.11737:19592 137.13278:…	77356728	87646984	63766628	64583452	366484	98210496	217055664	188161344	159271952	209275232	169155648	151118656	135697392	111033624	120889152	95913880	97211528	89720072	210733280	241839824	228666544	210312480	214207680	157592288	332333184	301695808	281985760	284552000	4162160	329950240	345777824	311914272	347680960	350294336	404856256	432344192	701254336	706668736	599048192
7.062	728.52	PE 35:3|PE 17:0_18:3	TRUE	728.522	C40H74NO8P	PE	TRUE	TRUE	2077.67	55.0555:6666 57.07136:34322 67.05582:41561 69.07118:17385 71.08688:38218 79.05565:46705 81.07145:94433 83.08688:36141 85.10246:19163 91.05515:27578 93.07076:82585 95.08635:88026 97.10261:27516 105.07153:12953 107.08685:52794 109.10258:46874 111.08095:6175 111.1176:4608 119.08645:12001 121.10258:43496 123.11758:22743 131.08665:6775 133.10249:12341 135.11763:21795 137.09636:4391 137.1329:3939 145.1…	49176860	53799120	56721380	48066424	937884	79744992	140278448	122860840	107640544	129246800	126735296	124400832	84010704	66099260	66426024	70195152	73220176	67303096	128153120	143283504	160178688	153004640	169866384	135025376	165315824	147918688	137663536	136797152	3536366	154917760	171844800	152882704	168447840	169780320	128347688	121351368	315595584	293186848	238979184
6.955	728.521	PE 35:3|PE 17:1_18:2	TRUE	728.522	C40H74NO8P	PE	TRUE	TRUE	1740.54	55.05545:9541 56.05053:3340 57.07079:13287 60.04548:2510 67.05526:66158 69.0713:35234 71.08672:9745 79.05582:20862 81.07076:85931 83.08687:36193 85.10237:3924 91.05501:13027 92.48409:2609 93.07086:35437 95.08625:99630 96.08144:2716 97.1026:26744 105.0704:17638 107.08695:30682 108.08164:3737 109.10246:56587 109.98966:2249 111.08195:4188 111.11749:5889 113.09655:3975 114.31667:2762 114.65825:2578 1…	5206400	9171734	15270520	7363428	909278	7328770	26148422	25749768	19488680	28639130	18201840	19304812	78987056	17268888	12849382	34353460	31942350	27056564	31992952	37201692	40610760	31922268	26652768	21226740	90999608	79971008	75470680	86619080	1394871	86982400	92749856	83915104	91493456	96554464	132046280	164926912	265810528	280760992	247512224
6.635	726.505	PE 35:4	TRUE	726.507	C40H72NO8P	PE	TRUE	TRUE	5755.96	55.05545:21446 57.07121:7685 67.05573:94912 69.07124:55922 71.08673:19059 79.05566:77549 81.07066:141853 83.08696:48376 85.10238:5242 91.0551:59510 93.07071:117273 95.05008:5846 95.08617:131066 97.10262:40545 98.9853:6977 103.58676:4842 105.07041:21534 107.08704:90778 109.10249:68240 111.08195:10901 111.11861:14244 117.06997:5606 119.08653:44499 121.1022:97715 123.11775:10380 131.08655:21007 133.…	14946658	13292141	12807205	12919894	301721	12386998	14336992	14238266	12574881	12717234	9343189	11245443	52747372	41414008	21014758	45245916	23547062	21676622	15819411	16086420	15986550	13661593	13973762	11292431	69137984	72836392	65125628	64012696	1460032	30427124	33727852	62041188	70711912	78925760	145131952	129283472	233074784	222926528	222456288
6.769	726.506	PE 35:4	TRUE	726.507	C40H72NO8P	PE	TRUE	TRUE	10042.8	59.7387:2096 67.05513:12761 69.07118:5173 70.0506:2566 79.05558:13703 81.07141:22942 83.08685:5002 91.0551:4208 93.07069:17371 95.08643:21530 97.10255:3770 105.07051:2394 107.0869:12259 109.10242:11513 121.102:17009 133.10249:3657 135.11751:8621 149.13367:2902 155.01253:3586 161.13351:2207 163.15041:3750 173.13515:2079 183.2108:1897 184.07468:3613 185.37482:2065 202.35919:2133 238.19823:2377 251.…	129665168	148573680	140351904	134179056	777747	193443696	120181176	113870000	111036472	133101832	105855520	94965304	235398064	148755104	196202000	215286656	207221712	195135216	128649696	138779472	138279984	128402040	125291848	107054080	268854688	309702496	226916832	231071872	3906111	320743840	325636032	242013904	262760256	331790272	344817216	349264640	677985280	628752960	538425152
8.046	746.572	PE 36:1|PE 18:0_18:1	TRUE	746.569	C41H80NO8P	PE	TRUE	TRUE	13315.6	55.05547:81447 57.07138:207750 58.08895:16856 59.41939:16410 60.61394:17324 62.67891:18095 66.60583:18578 67.0556:248190 67.49995:16987 69.07117:250245 71.08675:139832 81.07134:386197 81.43879:19915 83.08704:329166 85.10241:116883 93.0715:35184 95.08711:487703 97.08707:20794 97.1027:239571 107.08684:42749 109.10253:334444 111.11754:120277 121.10212:164429 123.1178:117552 125.13367:28745 135.11757…	974355072	1111300736	945398720	870712064	3543334	1067667392	637848128	553052864	430227008	619938816	500548448	440063296	1080856960	813824960	924526848	1121129728	1113420544	1072519488	528932480	647459776	663585024	572182720	614137600	467152800	1000979776	894965824	806427072	835415232	10764750	1033799296	1075115776	949677568	1068032192	1101455616	1229865216	1220233088	1430859776	1369771520	892941952
7.526	744.552	PE 36:2|PE 18:0_18:2	TRUE	744.554	C41H78NO8P	PE	TRUE	TRUE	32464.8	55.0555:277209 57.07134:383689 62.31718:34691 65.81641:42233 67.05585:1214861 69.07124:628452 70.65335:37891 71.08701:405059 79.05555:307794 81.07077:1582256 83.08692:656107 85.10246:240518 91.0551:46991 91.36326:40536 93.07096:420138 95.08633:1846363 97.10247:667613 105.07153:78232 107.0869:241678 109.1025:1026419 111.11759:238656 119.08645:66501 121.10239:519620 123.11789:540977 128.36676:40859…	3531177216	4094087936	3424566016	3545089024	19141114	3607261184	4172274944	2586956032	2929366016	3720745216	3380249856	2922372864	4441946112	3474197504	3706574848	3763296768	3890977024	3519845632	3459907840	4332577280	4068870912	3840129792	3934276096	2877063424	5073444352	4532419072	4125256192	4256941568	88403824	5212752896	5354607104	4668679168	5357458432	5434419712	5867103232	5656875008	5433400832	5767434240	4171253760
[truncated: 944 more rows]
[truncated: 31 more columns]
